# Supplementary material for: Transcriptome and DNA Methylome Analysis in a Mouse Model of Diet-Induced Obesity Predicts Increased Risk of Colorectal Cancer
Source: Cell Rep. Author manuscript; Available in PMC 2018 Feb 1. (PMC5793878; doi:10.1016/j.celrep.2017.12.071)
Supplement: 2 [file NIHMS937389-supplement-2.xlsx]

## Sheet: WGBS_Young mice
Table S1A. Whole-genome bisulfite sequencing reads number and mapping stats
ID	Total uniquely-mapped non-duplicate read pairs	total uniquely-mapped non-duplicate reads	total mapped reads after post-processing	Avg depth, combined [nonzero CpG] **approximate**		Number of CpG sites with 10+ depth	Bisulfite conversion rate
LF1	104490368	208980736	208839691	5.096	25.829	18,113,662 (82.68%)	0.9972
LF2	108303711	216607422	216433028	5.231			0.9972
LF3	105724415	211448830	211263275	5.149			0.998
LF4	102235283	204470566	204318602	5.03			0.9974
LF5	111129187	222258374	222097959	5.323			0.998
HF1	122539612	245079224	244907354	5.722	26.81	18,451,471 (84.22%)	0.9968
HF2	110405881	220811762	220662591	5.309			0.9969
HF3	116648086	233296172	233081297	5.518			0.9969
HF4	105634142	211268284	211105275	5.149			0.9972
HF5	104848966	209697932	209550565	5.112			0.9969
HF-LF1	122804861	245609722	245438687	5.7	26.343	18,063,559 (82.45%)	0.9976
HF-LF2	97794486	195588972	195465894	4.863			0.9979
HF-LF3	104398725	208797450	208669811	5.079			0.9967
HF-LF4	108244145	216488290	216300835	5.197			0.9971
HF-LF5	116806947	233613894	233471982	5.504			0.9972

## Sheet: RNA-Seq_Young mice
Table S1B. RNA-Seq (young mice) reads number and mapping stats
ID	Q20-filtered read pairs x2	reads with at least 1 mapped hit		total mapped hits	average hits per input read
LF1	50556966	49587482	0.981	62614729	1.24
LF2	51624230	50547877	0.979	64775569	1.25
LF3	51044748	50014553	0.98	63418058	1.24
LF4	51501902	50431633	0.979	63765316	1.24
LF5	49500206	48497706	0.98	61361133	1.24
HF1	51087562	49983711	0.978	63284669	1.24
HF2	51095858	50109553	0.981	63098250	1.23
HF3	51127034	50032799	0.979	62454358	1.22
HF4	52031890	50888098	0.978	64589344	1.24
HF5	55894434	54757252	0.98	70391968	1.26
HF-LF1	57285790	56148419	0.98	71418713	1.25
HF-LF2	57022226	55800093	0.979	71886916	1.26
HF-LF3	69929596	68582438	0.981	86148534	1.23
HF-LF4	62930192	61661073	0.98	79347736	1.26
HF-LF5	55788592	54705883	0.981	68911215	1.24
TopHat Genomic Mapping (mm10); strand-specific

## Sheet: RNA-Seq_Aged mice
Table S1C. RNA-Seq (aged mice) reads number and mapping stats
ID	raw pairs	Q20 filter		passing adapter trim		mapped uniquely		mapped ambiguously		total mapped hits	avg hits per read	overlap with Rn45s gene locus		overlap with RepeatMasker elements of class 'rRNA'		estimated rRNA content
LF1	111627015	110689714	0.991603	110662975	0.999758	79793737	0.721052	10715604	0.096831	210766098	0.952288	2364236	0.02136	7279292	0.06578	0.08714
LF2	93796075	93006236	0.991579	92983953	0.99976	70912334	0.76263	7762427	0.0834814	178889462	0.961937	2077651	0.02234	5818168	0.06257	0.08491
LF3	107876050	107144253	0.993216	107116199	0.999738	88145663	0.822898	7975635	0.0744578	214942240	1.00331	1812149	0.01692	5122526	0.04782	0.06474
LF4	105030137	104152535	0.991644	104127098	0.999756	81036750	0.778248	9212484	0.0884735	207096452	0.994441	2198455	0.02111	6218218	0.05972	0.08083
HF1	114471196	113647300	0.992803	113619846	0.999758	90187425	0.793765	12039194	0.10596	239069888	1.05206	1676921	0.01476	4463555	0.03928	0.05404
HF2	91787195	90250231	0.983255	90226787	0.99974	71947616	0.797409	7736476	0.0857448	181611736	1.00642	1335939	0.01481	4655958	0.0516	0.06641
HF3	105984022	103335696	0.975012	103307615	0.999728	82128551	0.79499	10615900	0.10276	216308908	1.04692	1268141	0.01228	3028680	0.02932	0.0416
HF-LF1	97519501	96756485	0.992176	96733184	0.999759	78126552	0.80765	8874711	0.0917442	199439088	1.03087	1686379	0.01743	4769696	0.04931	0.06674
HF-LF2	123265930	121931524	0.989175	121900133	0.999743	94544807	0.775592	9648160	0.0791481	235863192	0.967444	2822724	0.02316	8631574	0.07081	0.09397
HF-LF3	97072288	92547391	0.953386	92523648	0.999743	71319308	0.770822	9193104	0.0993595	187135050	1.01128	1391023	0.01503	3829806	0.04139	0.05642
HF-LF4	94708128	92732222	0.979137	92708829	0.999748	76922681	0.829723	7689408	0.0829415	191779342	1.03431	1369091	0.01477	3820614	0.04121	0.05598
