# Supplementary material for: Transcriptome and DNA Methylome Analysis in a Mouse Model of Diet-Induced Obesity Predicts Increased Risk of Colorectal Cancer
Source: Cell Rep. Author manuscript; Available in PMC 2018 Feb 1. (PMC5793878; doi:10.1016/j.celrep.2017.12.071)
Supplement: 3 [file NIHMS937389-supplement-3.xlsx]

## Sheet: HF vs LF_DEGs
Table S2A. Differentially expressed genes in young obese mice compared with control mice
gene symbol	Entrez ID	log2FC_HF vs LF	p-value_HF vs LF	padj_HF vs LF
Scd1	20249	-1.53938	1.09e-21	1.36e-17
Ccnd2	12444	-0.525875	6.37e-13	3.97e-09
Pcdh17	219228	0.444895	3.78e-10	1.57e-06
Lifr	16880	-0.850905	3.06e-09	9.53e-06
Ephx1	13849	-0.518938	4.04e-09	1.01e-05
Mgll	23945	0.800673	1.13e-08	2.33e-05
Gm2061	100039138	1.53656	6.3e-08	0.000111949
Ccbl2	229905	-0.446294	7.91e-08	0.000123006
Lpcat1	210992	-0.580482	9.93e-08	0.000137319
Gsta4	14860	-0.413688	1.6e-07	0.000181506
Vps37c	107305	0.265124	2e-07	0.000207017
Lyz1	17110	1.95717	2.22e-07	0.000212783
Tmeff1	230157	-0.502917	6.28e-07	0.000557906
Slc4a11	269356	1.6891	7.29e-07	0.000597264
Syk	20963	0.296291	7.68e-07	0.000597264
Clybl	69634	-0.281644	1.45e-06	0.00106477
Dhrs9	241452	0.78625	1.77e-06	0.00118304
Lama3	16774	0.687131	1.81e-06	0.00118304
Pfkm	18642	-0.406004	3.82e-06	0.00224593
Dgat2	67800	0.529399	3.97e-06	0.00224593
Fhl2	14200	0.364398	4.51e-06	0.00243766
Rell1	100532	-0.264574	5.49e-06	0.00273166
Hsbp1l1	66255	-0.653092	5.82e-06	0.00278656
Duox2	214593	0.671557	8.04e-06	0.0035821
Col8a1	12837	-0.766951	8.14e-06	0.0035821
Emp2	13731	-0.398784	8.94e-06	0.00366115
Pck1	18534	-0.624184	9.12e-06	0.00366115
Gpam	14732	-0.350003	1.04e-05	0.00393569
Fabp6	16204	1.35625	1.04e-05	0.00393569
Abcc4	239273	-0.307243	1.12e-05	0.00410363
Acadsb	66885	-0.305455	1.37e-05	0.00486485
March3	320253	0.60323	1.47e-05	0.00508721
Fer1l4	74562	0.799605	1.93e-05	0.00650041
Cyp2d22	56448	-0.408792	2.12e-05	0.0068341
Ggt1	14598	0.914318	2.2e-05	0.0068341
Sgk1	20393	0.597274	2.29e-05	0.00691206
Ctns	83429	-0.296743	2.51e-05	0.00710772
Creb3l3	208677	1.61321	2.81e-05	0.00767881
Acss2	60525	-0.288739	3.17e-05	0.00822933
Gda	14544	0.316571	3.32e-05	0.00843617
Nlrc3	268857	1.42954	3.45e-05	0.00859216
Gm8909	667977	0.895387	3.59e-05	0.00874687
Cyp2f2	13107	-0.576897	4.32e-05	0.0103305
Fam69b	56279	-0.518825	4.61e-05	0.0108212
Mptx1	66289	-0.713114	4.85e-05	0.0111782
Gcnt4	218476	0.522373	5.1e-05	0.0115234
Arhgap8	73167	-0.425958	5.19e-05	0.0115234
Slc30a10	226781	1.4801	5.45e-05	0.0118954
Itgav	16410	0.32603	6e-05	0.0120409
Cldn8	54420	-0.616309	6.1e-05	0.0120409
Zfp7	223669	-0.295425	6.5e-05	0.0125568
Txndc16	70561	-0.293183	6.56e-05	0.0125568
Sult1a1	20887	-0.278537	7.65e-05	0.0138484
Tnxb	81877	1.71323	7.68e-05	0.0138484
Pcsk5	18552	0.291089	7.82e-05	0.0139036
Cd200r2	271375	-0.754047	9.76e-05	0.016442
Slc6a4	15567	-0.549467	9.78e-05	0.016442
Sdsl	257635	0.34689	0.000100729	0.0167103
Nynrin	277154	-0.81198	0.000132267	0.0216536
Zbtb16	235320	-0.601557	0.000137492	0.0219318
Pde9a	18585	0.346129	0.000139375	0.0219507
Hsd17b13	243168	0.471633	0.000152479	0.02329
Tenc1	209039	-0.326659	0.000153018	0.02329
Tmem181c-ps	100040525	0.500521	0.000153494	0.02329
Slc51a	106407	0.673201	0.000181138	0.0259175
Rprm	67874	-0.729825	0.00018535	0.0259175
Ptk6	20459	0.469015	0.000187124	0.0259175
Smyd3	69726	-0.364697	0.00018762	0.0259175
Amn	93835	0.578687	0.000188807	0.0259175
Zfp599	235048	-0.457585	0.000189559	0.0259175
Pdlim2	213019	0.486433	0.000192321	0.0260093
Nbl1	17965	-0.473309	0.000196101	0.0262354
Acvrl1	11482	-0.591683	0.000213563	0.0269876
Homer1	26556	0.297674	0.000215451	0.0269876
Spry1	24063	-0.354036	0.000215758	0.0269876
Sh3kbp1	58194	0.460153	0.000216517	0.0269876
Tmcc3	319880	0.28787	0.000216688	0.0269876
Otud3	73162	0.265454	0.000218693	0.0269876
Plec	18810	0.286297	0.000219228	0.0269876
Apob	238055	0.452865	0.000221246	0.0269876
Enpep	13809	0.750064	0.000228836	0.027259
Sntb2	20650	0.372195	0.000229802	0.027259
Gstt1	14871	-0.549678	0.000230043	0.027259
Selenbp1	20341	-0.385444	0.000250116	0.0288325
Slc35e3	215436	-0.405126	0.000250748	0.0288325
Mylip	218203	-0.390837	0.000250957	0.0288325
Duoxa2	66811	0.666073	0.000270841	0.0306346
Pfkfb3	170768	0.849127	0.000273312	0.0306356
Naaladl1	381204	0.478888	0.000282478	0.0312288
Tspan33	232670	-0.347766	0.000285763	0.0312288
Gpr39	71111	0.298773	0.000291676	0.0312288
Gdpd5	233552	0.409793	0.000295943	0.0312288
Tmprss13	214531	-0.534427	0.000298684	0.0312288
Gm2a	14667	-0.345513	0.000321738	0.032812
Idh2	269951	-0.282565	0.000332755	0.0336597
Thbd	21824	1.48984	0.000337823	0.0338967
AF529169	209743	-0.955167	0.00037444	0.0363107
Ces2b	234669	0.712188	0.000376473	0.0363107
H2-Q2	15013	0.324371	0.000386177	0.036678
Pmepa1	65112	0.35165	0.000410167	0.0383706
Tmem9	66241	-0.30275	0.000413853	0.038398
Irs1	16367	-0.511748	0.000416632	0.038398
Hspa2	15512	0.779246	0.000425716	0.0389467
Lama5	16776	-0.676876	0.000437707	0.0397515
Cdk14	18647	-1.07978	0.000457205	0.0411069
Slc17a4	319848	0.308983	0.000464569	0.0411069
Rpl23a	268449	1.32402	0.000465847	0.0411069
Slpi	20568	1.17272	0.0004692	0.0411099
Itln1	16429	-1.11251	0.000472489	0.0411099
Rbp1	19659	0.963794	0.000492084	0.0425174
Nol3	78688	-0.56057	0.000495963	0.042557
Bglap3	12095	0.668006	0.00051038	0.0431983
Trim65	338364	0.430333	0.000518134	0.0434472
Cntn3	18488	0.981393	0.000547432	0.045107
Pvrl4	71740	-0.435883	0.000559289	0.0457808
Hoxd12	15432	-0.76773	0.000583687	0.0474656
B3gnt7	227327	-0.291264	0.000629273	0.0498689
Chordc1	66917	0.268347	0.000640944	0.0501873
Acsm3	20216	-0.278417	0.000645097	0.0501873
9030404E10Rik	71528	-0.662023	0.00065362	0.0505115
Cobl	12808	-0.283224	0.000680043	0.0516325
Zdhhc23	332175	0.402239	0.000680657	0.0516325
Lrrc8e	72267	-0.302511	0.000691928	0.0516325
Polg2	50776	-0.30681	0.000692785	0.0516325
Maml3	433586	-0.271043	0.000720692	0.0527461
Tnfaip8l1	66443	-0.427832	0.00073593	0.0532678
Myl7	17898	0.565111	0.000742412	0.0533936
Slc20a1	20515	-0.324486	0.000749912	0.05348
Skil	20482	0.266431	0.000752211	0.05348
Mfsd2a	76574	1.31035	0.000796138	0.0553382
Hspa12a	73442	0.822315	0.000805643	0.0556878
Dapp1	26377	-0.543087	0.000817659	0.0562061
2010106E10Rik	67715	-0.628163	0.000851481	0.0582095
Bmp8b	12164	1.09062	0.000900538	0.0606244
Ptpn13	19249	-0.328153	0.000907759	0.0607223
Atp2b4	381290	1.14774	0.000977503	0.064011
Pam	18484	-0.300072	0.000987032	0.0642966
9830001H06Rik	320706	-0.514394	0.00103524	0.0667378
Lix1	66643	-0.854821	0.00109296	0.0697364
St3gal6	54613	-0.315461	0.00111266	0.070355
Pdzk1ip1	67182	-0.366701	0.00112716	0.0704729
Xpa	22590	-0.34513	0.0011956	0.0735938
Wfdc18	14038	0.79589	0.00133617	0.0799262
Kazald1	107250	-0.553053	0.00138115	0.0818139
Runx3	12399	1.06506	0.00138662	0.0818139
Lamb2	16779	-0.371972	0.00138746	0.0818139
Nos2	18126	1.22806	0.00140239	0.0819179
Rpl6	19988	-0.269043	0.00141098	0.0820346
Rpl23	65019	-0.399909	0.00149135	0.0855086
Glis3	226075	-0.456333	0.00162628	0.0913469
Fam43a	224093	0.764241	0.00163101	0.0913469
Hsph1	15505	0.53611	0.00165031	0.0913469
Pla2g2a	18780	0.700004	0.00166229	0.0913469
Abat	268860	-0.275948	0.00166932	0.0913469
Scml2	107815	-0.593591	0.00168128	0.0913469
Lrp12	239393	0.269163	0.00175059	0.09348
Ppp1r26	241289	-0.358919	0.00176502	0.0934917
Ms4a18	76002	0.546873	0.00176923	0.0934917
Slc7a9	30962	0.577513	0.0018439	0.0950839
Mafb	16658	0.456081	0.00187798	0.0961555
Soat1	20652	-0.289476	0.0019177	0.097388
Far2	330450	0.30357	0.00199738	0.0982751
Paics	67054	-0.318947	0.00200881	0.0982751
Iqch	78250	-0.745139	0.00201569	0.0982751
Zdhhc21	68268	0.271458	0.00203086	0.0982751
Scin	20259	-0.26707	0.0020392	0.0982751
Plekha1	101476	0.275998	0.00211983	0.100342
Plk2	20620	-0.292073	0.00212103	0.100342
Spink4	20731	0.338153	0.00222493	0.104005
Aplp1	11803	0.570405	0.00223675	0.104005
Pdp1	381511	-0.293505	0.00225236	0.104005
Map1s	270058	0.403275	0.00225697	0.104005
Spata7	104871	-0.407845	0.00227977	0.104668
Pnpla7	241274	-0.269204	0.00232747	0.105924
Cyp2d12	380997	-0.518415	0.00233268	0.105924
P4ha1	18451	0.320849	0.00236835	0.107153
Ell3	269344	-0.516917	0.00248689	0.111622
Acap3	140500	0.295169	0.00248809	0.111622
Slc2a4	20528	-1.14742	0.00249403	0.111622
Amotl1	75723	-0.570759	0.00252211	0.112072
D630039A03Rik	242484	-0.310985	0.00256341	0.112303
Plscr4	235527	0.45002	0.00267112	0.115798
Grhl3	230824	-0.904181	0.00271307	0.117208
Nt5c3b	68106	-0.306249	0.00276688	0.119017
Tmem198b	73827	-0.357129	0.00278543	0.119017
Rbm20	73713	-0.394354	0.00289359	0.120812
Dph7	67228	-0.332191	0.00295071	0.122181
Gpr110	77596	-0.698011	0.00300709	0.123888
Fzd6	14368	-0.332294	0.0030339	0.124036
Sprr1a	20753	0.875184	0.00307614	0.124669
Tdrd1	83561	0.64423	0.00313083	0.12544
Rnf180	71816	-0.334173	0.00316573	0.12544
Krt23	94179	-0.356904	0.00323201	0.127255
H2-Q10	15007	-0.837161	0.0033746	0.130481
AI854703	243373	-0.364642	0.00339505	0.130481
Tmem132c	208213	-0.455727	0.00341448	0.130481
Trim40	195359	0.421533	0.00357366	0.134738
Il11ra1	16157	-0.278552	0.00359442	0.135111
Adh1	11522	-0.370545	0.00372516	0.138768
Acta1	11459	-0.434166	0.00380967	0.140237
Prex1	277360	0.363766	0.00386659	0.141615
Wfdc2	67701	-0.354404	0.00386988	0.141615
Fads2	56473	-0.270215	0.00399878	0.145052
Hexb	15212	-0.297236	0.00407197	0.146348
Cst6	73720	0.759507	0.00414716	0.147426
Slc5a6	330064	-0.333651	0.0042167	0.149471
Hao2	56185	-0.285543	0.00441822	0.154849
B3galt2	26878	0.574312	0.00447864	0.15541
Cish	12700	-0.367279	0.00448419	0.15541
Lipa	16889	0.283874	0.00454112	0.15667
Aldh1l1	107747	-0.295397	0.00490428	0.162859
Alb	11657	-1.26759	0.00490855	0.162859
Zfp775	243372	-0.302713	0.00493663	0.162922
Zswim7	69747	0.316533	0.00503093	0.164703
Spata24	71242	-0.594285	0.0050612	0.164703
Gngt2	14710	-0.369983	0.00506951	0.164703
Slc27a2	26458	0.396045	0.00508016	0.164703
Meis3	17537	-0.346651	0.00508327	0.164703
Fxyd4	108017	-0.549871	0.00528308	0.169413
9830147E19Rik	208111	-0.277887	0.00530968	0.169791
Gm3414	100041576	0.334318	0.00534321	0.170026
Alox15	11687	-0.908733	0.00549326	0.173645
Pcgf1	69837	-0.38818	0.00550179	0.173645
Prr5l	72446	0.530961	0.00551277	0.173645
Irs2	384783	-0.39632	0.00552954	0.173734
Nckap5	210356	0.591496	0.00576779	0.178994
Wipf3	330319	0.48882	0.00581085	0.178994
Abcg5	27409	-0.417418	0.00581198	0.178994
Rnase4	58809	-0.273333	0.00581207	0.178994
Tspan5	56224	-0.306848	0.00591321	0.181212
Fbxl15	68431	0.368106	0.0059582	0.182142
Mageh1	75625	-0.345428	0.00603976	0.183242
Ifi27	52668	-0.316229	0.00604112	0.183242
Cd83	12522	-0.495689	0.0060789	0.183242
Oasl1	231655	0.285281	0.00620656	0.18563
Abo	80908	-0.271643	0.0063273	0.188336
1700016K19Rik	74230	-0.59478	0.00638206	0.189307
Pdgfd	71785	-0.476391	0.00654215	0.190971
Pnp2	667034	0.300888	0.00666637	0.191761
Trim15	69097	0.362085	0.00668532	0.191761
Asrgl1	66514	-0.376115	0.00669086	0.191761
Akap2	11641	-0.28167	0.00669916	0.191761
Zfp324	243834	0.26661	0.00673955	0.191761
A630072M18Rik	320770	0.493373	0.00676525	0.191761
Acaa1b	235674	0.671746	0.0067658	0.191761
Ilf2	67781	-0.275896	0.00677302	0.191761
Adrm1	56436	0.328976	0.00678147	0.191761
Abca13	268379	-0.812887	0.00684579	0.191969
Nr4a1	15370	-0.539352	0.00690075	0.192942
2010002M12Rik	112419	0.48996	0.00693235	0.193326
H2-Q1	15006	0.436532	0.00694555	0.193326
Sipa1	20469	0.421435	0.00711735	0.196727
Marcksl1	17357	0.347874	0.00712693	0.196727
Chit1	71884	-0.814345	0.00715862	0.197052
Bmp1	12153	0.45319	0.00741309	0.201127
Arsg	74008	-0.345038	0.0075237	0.201127
Kctd12	239217	0.26845	0.00757389	0.201127
Hfe	15216	-0.280093	0.00761137	0.201491
Alpi	76768	0.650014	0.00782501	0.205833
Gdf15	23886	-0.526415	0.00785494	0.206184
Spata6	67946	-0.408423	0.00793425	0.207391
Tmem151a	381199	-0.788134	0.00800495	0.208363
Tfeb	21425	0.263641	0.00804571	0.208551
Rps17	20068	-0.468464	0.00824748	0.210321
Per1	18626	0.405875	0.00833035	0.211955
1700024P16Rik	242594	0.63427	0.00838465	0.212036
1110019D14Rik	76311	0.369104	0.00844139	0.213038
Shisa2	219134	-0.265335	0.00860717	0.216782
Arhgef37	328967	-0.306992	0.00871053	0.218061
Fam78a	241303	0.60034	0.00879836	0.219129
Gadd45b	17873	0.355788	0.00886102	0.220057
Lpcat4	99010	0.589484	0.00903129	0.222194
Trf	22041	0.29696	0.00910695	0.22221
Mfsd6l	215723	0.28863	0.00910844	0.22221
Pde6a	225600	-0.825278	0.00917306	0.222872
Glis2	83396	-0.652369	0.00919105	0.222872
Myo1f	17916	0.961241	0.0092281	0.222944
Slc16a3	80879	0.480114	0.00924687	0.222964
Slain1	105439	-0.27081	0.00944877	0.225646
Gstm7	68312	-0.343246	0.00950096	0.225663
Rdx	19684	-0.390351	0.00953344	0.225663
Btnl2	547431	0.616244	0.00955489	0.225663
Tmem238	664968	0.278684	0.00955831	0.225663
Msln	56047	1.01675	0.00971229	0.227741
Spats2l	67198	0.442547	0.00974741	0.227741
Rpl39	67248	-0.461539	0.00992338	0.228584
Tnni1	21952	-0.288594	0.00993921	0.228584

## Sheet: HF-LF vs LF DEGs
Table S2B. Differentially expressed genes in young formerly obese mice compared with control mice
gene symbol	Entrez ID	log2FC_HF-LF vs LF	p-value_HF-LF vs LF	padj_HF-LF vs LF
Lrfn4	225875	-0.527156	7.32e-15	9.1e-11
Slc16a12	240638	-0.846828	5.45e-14	3.39e-10
Csad	246277	-0.283671	6.19e-12	2.57e-08
Ccrn4l	12457	0.577097	1.03e-10	3.2e-07
Wdr6	83669	-0.397802	7.36e-10	1.61e-06
Btnl6	624681	0.435514	7.76e-10	1.61e-06
Cdip1	66626	-0.262981	2.3e-09	4.09e-06
Syk	20963	0.354155	2.72e-09	4.23e-06
Mier3	218613	0.424766	3.86e-09	5.29e-06
Itih2	16425	-0.50711	4.25e-09	5.29e-06
Filip1l	78749	0.356561	5.49e-09	6.21e-06
Atp2b1	67972	0.477854	6.95e-09	7.21e-06
Mep1a	17287	0.279744	1.7e-08	1.55e-05
Prom1	19126	0.45251	2.82e-08	2.2e-05
Stk17b	98267	0.356774	1.09e-07	6.79e-05
Slc45a3	212980	-0.362721	1.5e-07	8.3e-05
Kctd12	239217	0.524425	1.54e-07	8.3e-05
Fam3c	27999	0.706941	1.63e-07	8.43e-05
Eps8	13860	0.327366	1.7e-07	8.45e-05
Gda	14544	0.391832	2.62e-07	0.000120789
Sorbs1	20411	0.378211	2.88e-07	0.000128103
Ephx1	13849	-0.440647	4.27e-07	0.000162448
Gpr110	77596	-1.19694	4.3e-07	0.000162448
Bckdha	12039	-0.329648	4.31e-07	0.000162448
Nr4a1	15370	-1.01269	4.58e-07	0.000164807
Ssfa2	70599	0.263659	4.64e-07	0.000164807
Sgk2	27219	0.723224	6.19e-07	0.000197879
Anks4b	72074	0.302692	6.2e-07	0.000197879
Ptprh	545902	0.367655	7.12e-07	0.000221351
Slc46a3	71706	0.447661	9.49e-07	0.000281065
Dhrs9	241452	0.799904	1.05e-06	0.000305011
Dok7	231134	-0.709092	1.12e-06	0.000313449
Endod1	71946	0.288338	1.13e-06	0.000313449
Col16a1	107581	-0.51802	1.29e-06	0.000334546
Btnl1	100038862	0.391907	1.35e-06	0.000334546
Fgfr3	14184	-0.424572	1.36e-06	0.000334546
Bmp3	110075	0.476473	1.38e-06	0.000334546
B3gnt7	227327	-0.411089	1.4e-06	0.000334546
Rps21	66481	-0.311778	1.48e-06	0.000346818
Ier2	15936	-0.434503	1.54e-06	0.000349356
Tppp	72948	0.674212	1.93e-06	0.000406353
2610018G03Rik	70415	-0.604258	2.04e-06	0.000423978
Lhfpl2	218454	0.565076	2.23e-06	0.00043886
Mcoln2	68279	-0.278336	2.3e-06	0.000440914
Chordc1	66917	0.366408	2.75e-06	0.000513461
Gm2061	100039138	1.33314	2.81e-06	0.000513461
Sh2d7	244885	0.522823	3.15e-06	0.000561866
Tnks1bp1	228140	-0.27304	3.21e-06	0.000563102
Agpat9	231510	0.442683	3.71e-06	0.000633034
Tomm20	67952	-0.330216	4.04e-06	0.000666876
Gm14446	667373	0.700209	4.12e-06	0.000666876
Atg101	68118	-0.306855	4.13e-06	0.000666876
D1Ertd622e	52392	0.279086	4.3e-06	0.000668152
Abo	80908	-0.458467	4.35e-06	0.000668152
Prdm1	12142	0.946576	4.74e-06	0.000718569
Ceacam20	71601	0.343227	5.02e-06	0.000752946
Slc35d1	242585	0.476502	5.1e-06	0.000755295
Hsph1	15505	0.774056	5.32e-06	0.000779174
Flot2	14252	-0.42217	5.52e-06	0.000792722
Acss2	60525	-0.314967	5.54e-06	0.000792722
Itpkb	320404	-0.428884	5.79e-06	0.000811149
Stk10	20868	0.497293	5.8e-06	0.000811149
Txnrd3	232223	-0.426565	6.25e-06	0.000864565
Xpnpep3	321003	0.413954	6.51e-06	0.000890221
Nr1h4	20186	0.272123	7.22e-06	0.000975789
Rai14	75646	0.312404	7.6e-06	0.00100533
Azin1	54375	0.278644	8.04e-06	0.00105325
Lrrk2	66725	-0.50937	8.59e-06	0.0010903
Frk	14302	0.27619	8.68e-06	0.00109074
Pip5k1a	18720	-0.264374	8.89e-06	0.0011064
B4galnt2	14422	0.392313	1.02e-05	0.00125854
Plekhg6	213522	0.375037	1.07e-05	0.00127999
Prkg2	19092	0.418241	1.1e-05	0.00128531
Rnf152	320311	0.453311	1.11e-05	0.00128961
Spats2l	67198	0.745313	1.18e-05	0.00136341
Sh3kbp1	58194	0.539482	1.2e-05	0.00137268
Edn3	13616	0.561691	1.24e-05	0.00140655
Sik1	17691	-0.546047	1.28e-05	0.00142783
Specc1l	74392	0.271428	1.29e-05	0.00142783
Igf2bp2	319765	0.294535	1.31e-05	0.00144118
Abhd6	66082	0.383282	1.39e-05	0.00152194
Cdr2l	237988	-0.531409	1.41e-05	0.00152511
Fzd1	14362	-0.340384	1.43e-05	0.00153098
Kalrn	545156	0.265563	1.46e-05	0.00154056
Cast	12380	0.306907	1.48e-05	0.00155063
Rn45s	100861531	-0.604149	1.51e-05	0.00155766
Zfp251	71591	-0.368524	1.61e-05	0.00161841
Cish	12700	-0.55809	1.61e-05	0.00161841
Oasl1	231655	0.441577	1.87e-05	0.00181819
Acox1	11430	0.283252	1.87e-05	0.00181819
Rplp1	56040	-0.292239	1.89e-05	0.00181819
Il18r1	16182	1.05761	1.91e-05	0.00181819
P4ha1	18451	0.44613	1.92e-05	0.00181819
Repin1	58887	-0.355081	1.92e-05	0.00181819
Wfdc2	67701	-0.524284	1.93e-05	0.00181819
Mgll	23945	0.598497	1.99e-05	0.00183447
Cela1	109901	-0.489477	1.99e-05	0.00183447
Lrrc66	231296	0.304557	1.99e-05	0.00183447
Abcc4	239273	-0.292936	2.08e-05	0.0018957
Foxq1	15220	-0.644011	2.09e-05	0.0018957
B4galnt3	330406	-0.336344	2.1e-05	0.00189697
Traf4	22032	-0.312343	2.22e-05	0.00195823
H2-T3	15043	0.476928	2.25e-05	0.00197251
Agfg2	231801	-0.296657	2.3e-05	0.00200302
Rasd1	19416	-0.313998	2.42e-05	0.00207125
Gmpr	66355	-0.410051	2.43e-05	0.00207125
Gcnt4	218476	0.541763	2.49e-05	0.00207651
Sh3bgr	50795	-0.559729	2.51e-05	0.00207651
St3gal1	20442	0.598216	2.52e-05	0.00207651
Tmem223	66836	-0.333375	2.52e-05	0.00207651
Gpam	14732	-0.331851	2.68e-05	0.00217706
Spry1	24063	-0.39716	2.82e-05	0.00226053
Ramp1	51801	-0.442216	3.01e-05	0.00240458
Pigyl	66268	-0.353117	3.22e-05	0.00253479
Celf4	108013	-0.739488	3.31e-05	0.0025734
Hoxb13	15408	-0.360041	3.45e-05	0.00266895
Afap1l1	106877	-0.385507	3.63e-05	0.0027845
Fads2	56473	-0.387303	3.7e-05	0.00280964
Mier1	71148	0.279632	3.72e-05	0.00280964
Tmeff1	230157	-0.410557	3.73e-05	0.00280964
Banp	53325	0.749135	3.78e-05	0.00283317
Gpr160	71862	0.279533	3.84e-05	0.00285863
Fa2h	338521	0.401598	3.9e-05	0.00289069
Cyp2c65	72303	0.567022	4.08e-05	0.00300586
Kifc3	16582	-0.301859	4.11e-05	0.00300931
Ptpn13	19249	-0.404217	4.26e-05	0.00310269
Csrnp1	215418	-0.468691	4.36e-05	0.00311981
Slc13a2	20500	0.271754	4.39e-05	0.00312306
Tmem132c	208213	-0.636723	4.52e-05	0.00318533
Ttr	22139	-0.26754	4.53e-05	0.00318533
Abca12	74591	1.08333	4.63e-05	0.00321903
Cyp2f2	13107	-0.571608	4.93e-05	0.00336884
Col8a1	12837	-0.694984	4.98e-05	0.00336884
Marcksl1-ps4	111002	0.359044	4.98e-05	0.00336884
Tfrc	22042	0.614866	5.05e-05	0.00339948
Fzd6	14368	-0.453527	5.13e-05	0.00342772
Pwwp2b	101631	-0.3172	5.15e-05	0.00342772
Nol3	78688	-0.647087	5.21e-05	0.00344216
Prkx	19108	0.290214	5.23e-05	0.00344216
Tmem42	66079	-0.385602	5.32e-05	0.00348204
Cbx4	12418	-0.468474	5.36e-05	0.0034895
Timp4	110595	-0.882324	5.38e-05	0.0034895
Mocos	68591	0.419219	5.95e-05	0.00377985
Cebpd	12609	-0.666959	5.99e-05	0.00377985
Pcsk5	18552	0.294707	6.02e-05	0.00377985
Xylt1	233781	0.498579	6.05e-05	0.00377985
Ptprr	19279	0.424639	6.08e-05	0.00377985
Homer1	26556	0.318686	6.27e-05	0.0038093
Hs3st1	15476	-0.40513	6.27e-05	0.0038093
Fkbp5	14229	0.449935	6.28e-05	0.0038093
Hoxd13	15433	-0.522555	6.37e-05	0.00384769
Jund	16478	-0.42513	6.5e-05	0.00386911
Tbc1d2b	67016	-0.277322	8.36e-05	0.0048397
Zfp395	380912	-0.323474	8.67e-05	0.00494765
Rgs13	246709	0.509708	8.72e-05	0.00495602
Stambpl1	76630	-0.312779	8.79e-05	0.00497306
Txndc16	70561	-0.286147	8.92e-05	0.00499739
Trim40	195359	0.563561	9.12e-05	0.00504268
Herc3	73998	-0.277521	9.28e-05	0.00505443
Pvrl4	71740	-0.489089	9.29e-05	0.00505443
2010002M12Rik	112419	0.705723	9.33e-05	0.00505443
Grcc10	14790	-0.313821	9.34e-05	0.00505443
Slc9a3	105243	0.73876	9.99e-05	0.00538244
Ccdc66	320234	0.414169	0.000100901	0.00541126
Omp	18378	0.542442	0.000103179	0.00548614
Cuedc1	103841	-0.42524	0.000110319	0.00581604
Fosb	14282	-0.915413	0.000114496	0.00600684
Nudt4	71207	0.272555	0.000114903	0.00600684
Lrp12	239393	0.329058	0.000115391	0.0060071
Gm11437	628813	0.479879	0.000119225	0.00612973
Spry2	24064	-0.299298	0.000120211	0.00615502
Slc5a6	330064	-0.447055	0.000125331	0.00636476
Atp11a	50770	0.344006	0.000126864	0.00641641
Ank3	11735	0.27392	0.000134849	0.00676529
Iqgap2	544963	0.370074	0.000136878	0.00683949
Prss30	30943	0.402239	0.000138476	0.00689169
Rbp2	19660	0.563555	0.000142398	0.0070586
Paics	67054	-0.392235	0.000144422	0.00713057
Mex3d	237400	-0.493522	0.000146643	0.0072116
Alb	11657	-1.71602	0.000160726	0.00775445
Slc10a2	20494	0.959287	0.000160798	0.00775445
Exo5	73172	-0.284009	0.000165379	0.00792516
Zfp791	244556	-0.551045	0.000165887	0.00792516
Abhd17b	226016	0.26328	0.00016648	0.00792516
Gas6	14456	-0.281462	0.000183375	0.00860961
4930539E08Rik	207819	0.450168	0.000184921	0.00863149
Gcnt2	14538	0.597349	0.000186573	0.00866173
Rbm14	56275	0.291872	0.000187887	0.00869028
Tra2a	101214	0.389758	0.00019701	0.00904502
4922501C03Rik	382090	0.295671	0.000201217	0.0092042
Efnb2	13642	0.273901	0.000202883	0.00924395
Kank2	235041	-0.425924	0.000205	0.00924395
Trim46	360213	-0.358794	0.000205058	0.00924395
Sptssb	66183	0.585125	0.000227098	0.0100554
Btnl2	547431	0.870201	0.00023162	0.0101831
Mfsd4	213006	-0.32544	0.000234185	0.0102596
Brwd3	382236	0.265594	0.000249719	0.0107509
Tmcc3	319880	0.284532	0.000252926	0.0108514
Mall	228576	0.280506	0.00026411	0.0112207
Gatm	67092	-0.530562	0.000288644	0.0120111
Tmem64	100201	-0.453599	0.000296989	0.012253
Exosc6	72544	-0.35933	0.000298398	0.012253
Rps10	67097	-0.37938	0.000302235	0.0123292
Tmem9	66241	-0.306707	0.000309519	0.0125851
Tdrd1	83561	0.777081	0.000314098	0.0126883
Cdsn	386463	-0.580062	0.000324011	0.012921
Gm11538	432593	-0.518169	0.000327241	0.0129899
1810065E05Rik	69864	0.391753	0.000329915	0.0129899
Rps4l	66184	-0.500023	0.000332349	0.0130327
Junb	16477	-0.46813	0.000333177	0.0130327
St3gal6	54613	-0.346883	0.000334146	0.0130327
Gdf15	23886	-0.711605	0.000342553	0.0132724
Ly6g6e	70274	-0.364218	0.000343491	0.0132724
Trim31	224762	0.307799	0.000348309	0.0133343
Rplp2	67186	-0.447166	0.000355482	0.0135257
Cyr61	16007	-0.724956	0.000357942	0.0135325
Cyp11a1	13070	-2.22101	0.00037465	0.0138744
Rfk	54391	0.274415	0.000374682	0.0138744
Nynrin	277154	-0.741808	0.000383083	0.0140599
Ido1	15930	1.45827	0.000387897	0.0141948
Chn2	69993	0.474919	0.000390896	0.0142625
Dusp1	19252	-0.67217	0.000397737	0.0144031
Gm2a	14667	-0.338441	0.00039822	0.0144031
Ttpa	50500	-0.641642	0.000402897	0.0144462
Fgl2	14190	0.345363	0.000417038	0.0148676
Slc46a1	52466	-0.399678	0.000434088	0.0153018
Gcnt3	72077	0.430073	0.000434138	0.0153018
Clic6	209195	-0.330334	0.000447416	0.0156446
Lrat	79235	0.442578	0.000447956	0.0156446
Strip2	320609	0.364286	0.000449761	0.0156446
Fam69b	56279	-0.438053	0.000450149	0.0156446
Sectm1b	58210	0.331716	0.000452551	0.0156842
Tlr2	24088	0.340223	0.000466969	0.0160498
Apob	238055	0.427662	0.00048611	0.0165704
Siglec5	233186	0.784432	0.000489388	0.0166365
Ugt1a6a	94284	0.619282	0.000493178	0.0167197
Cntn3	18488	0.980954	0.000502871	0.017002
Rnf180	71816	-0.389602	0.000506103	0.0170648
Hkdc1	216019	0.515699	0.000521017	0.017473
Duox2	214593	0.521513	0.000527239	0.0176342
Zfp787	67109	-0.268248	0.000541109	0.0179533
AF529169	209743	-0.911397	0.000550073	0.0182021
Creld2	76737	0.292518	0.000561664	0.0183961
Slc24a3	94249	-0.429409	0.000561682	0.0183961
Wipf3	330319	0.601153	0.000561848	0.0183961
Ces2e	234673	0.431514	0.000572906	0.0184698
Pls1	102502	0.299501	0.000573007	0.0184698
Mylip	218203	-0.365586	0.000587366	0.0188351
Grasp	56149	-0.486638	0.000593202	0.0189733
Hoxa10	15395	-0.309846	0.000607628	0.0192369
Aldh1l1	107747	-0.359082	0.000623831	0.0196003
Sis	69983	0.712888	0.000641526	0.0201055
Gramd1b	235283	0.316565	0.000657207	0.0203983
Ghr	14600	-0.387252	0.000685425	0.0210569
Aldh1l2	216188	0.932236	0.000691121	0.0211796
Arc	11838	-1.15835	0.000698357	0.0213488
Fam3b	52793	0.287354	0.00073553	0.0219987
Hdac5	15184	-0.326697	0.000740721	0.0221008
Acpp	56318	-0.301958	0.000749202	0.0222935
Cidec	14311	0.934566	0.000767721	0.0226868
Hexb	15212	-0.347831	0.000772792	0.0226868
Trf	22041	-0.390157	0.000773011	0.0226868
Grhl3	230824	-1.0079	0.000773122	0.0226868
Trib1	211770	-0.315963	0.000780997	0.0228639
Zfp707	69020	-0.319983	0.000793917	0.0231333
Htr4	15562	-0.390792	0.000806738	0.0232761
Krt20	66809	0.550117	0.000807787	0.0232761
Oas2	246728	1.57753	0.000807812	0.0232761
Ripk3	56532	0.378999	0.000847837	0.0242833
Car4	12351	0.344556	0.000864238	0.0245499
B3gnt5	108105	-0.269686	0.000898317	0.0251731
Hck	15162	0.516287	0.000901346	0.0252012
Slc8a1	20541	0.269312	0.000973373	0.0266756
Zfand2a	100494	0.344242	0.0009812	0.0267721
Gatsl2	80909	0.750587	0.000989109	0.0268701
Klf2	16598	-0.784727	0.000992429	0.0269015
Slc26a3	13487	0.40681	0.00100264	0.0271192
Iyd	70337	0.462497	0.00100884	0.0271748
Higd1a	56295	0.480833	0.00100906	0.0271748
Gdpd2	71584	0.525891	0.00103877	0.0277942
Nabp1	109019	-0.272243	0.00105527	0.028055
Atf3	11910	-0.572673	0.00105942	0.028105
Mfsd6l	215723	0.358707	0.00107207	0.0283801
Slc27a4	26569	0.324633	0.00108246	0.0285944
Tmem17	103765	-0.819538	0.00109253	0.028766
Hivep3	16656	-0.486086	0.0010978	0.028766
Gper1	76854	-0.788086	0.0010982	0.028766
Chst15	77590	-0.438816	0.00110665	0.0288657
Mapt	17762	-0.350816	0.00111615	0.0289919
Trpm5	56843	0.40743	0.00112657	0.0292017
Hnf4g	30942	0.266445	0.001152	0.02959
Manf	74840	0.293219	0.00116397	0.0297198
Atp2b4	381290	1.12672	0.00116567	0.0297198
Dgat2	67800	0.372038	0.00118977	0.0300877
Fance	72775	-0.264147	0.00119544	0.0301697
Sh2d3c	27387	-0.472469	0.00120513	0.0302914
Tob2	57259	-0.266417	0.00121322	0.0304333
Papss2	23972	0.404086	0.00127712	0.0316784
Hs3st3b1	54710	0.454407	0.0012774	0.0316784
Btg2	12227	-0.33711	0.00128026	0.0316784
Ankrd22	52024	-0.360396	0.00129487	0.0319227
Mycn	18109	-0.5713	0.00129591	0.0319227
Cdc7	12545	0.777538	0.00129825	0.0319227
Apol7a	75761	0.585544	0.00132188	0.0323756
Cdk14	18647	-0.979234	0.00134693	0.0329244
Clca2	80797	0.56544	0.00136129	0.0332101
Tbx3	21386	0.591121	0.00136722	0.0332896
Lipa	16889	0.319416	0.00137188	0.0333377
Lgals9	16859	0.470829	0.00139023	0.0337028
Iqch	78250	-0.757943	0.00142204	0.0340905
Fut4	14345	-0.295979	0.00142567	0.0340956
Prr5l	72446	0.600347	0.001454	0.0345241
Hspa5	14828	0.403551	0.00146281	0.0346012
Elovl6	170439	0.290252	0.00148233	0.0349965
Gm5431	432555	0.639375	0.00152293	0.0356841
Hyou1	12282	0.363876	0.00158959	0.0366753
Crisp3	11572	0.682124	0.00161846	0.0370372
Pfkm	18642	-0.272594	0.00162235	0.0370372
Oma1	67013	0.343158	0.00171266	0.0385839
Tmem5	216395	-0.269243	0.00171302	0.0385839
Vgll4	232334	-0.283072	0.00171922	0.0385839
Lifr	16880	-0.433604	0.00172035	0.0385839
Dpep1	13479	0.333261	0.00172489	0.038599
Serpina9	71907	-0.502238	0.00173062	0.0386579
Spata7	104871	-0.412979	0.00177179	0.0393654
Prpsap1	67763	0.275347	0.00180517	0.0399164
Saa1	20208	0.311998	0.00180621	0.0399164
Mgat4c	67569	0.331218	0.00188169	0.0411459
Pdp1	381511	-0.295535	0.00189267	0.0413132
Ddah1	69219	0.304515	0.00192906	0.0418905
Irf7	54123	0.524324	0.00193258	0.0418905
2010109I03Rik	67038	1.03562	0.00194359	0.0419829
Plac8	231507	0.335063	0.00196515	0.0421559
Syn2	20965	-0.357844	0.00198582	0.0424529
Rarres2	71660	1.89305	0.00199746	0.0424954
Ppp1r15a	17872	-0.387495	0.00199805	0.0424954
Oaz2	18247	-0.282438	0.00201039	0.0426847
Pdcd5	56330	-0.485727	0.00202244	0.0427574
Bhlha15	17341	0.820687	0.00202466	0.0427574
Cyp2c55	72082	0.455241	0.00205347	0.0430847
Lrrc26	227618	-0.376984	0.00206469	0.0431746
9130019O22Rik	78921	-0.325512	0.00207211	0.0432571
Ebf3	13593	-0.843131	0.00216196	0.0448317
Fam46c	74645	-0.302282	0.00217609	0.0449897
Dll1	13388	-0.360811	0.0021768	0.0449897
Gnb1l	13972	-0.436466	0.00218167	0.0450155
Ncoa7	211329	0.557345	0.00218743	0.0450319
Ptk6	20459	0.383565	0.00221242	0.0452071
Akr1c19	432720	0.301923	0.00225857	0.045992
Tpsg1	26945	-0.265061	0.00226755	0.0460657
Fut9	14348	-0.363443	0.00228635	0.0462549
Tspan33	232670	-0.289932	0.00235949	0.0473495
Adh1	11522	-0.388339	0.00236562	0.0473962
Nt5c2	76952	0.312887	0.00237485	0.0474691
Abcg2	26357	0.379055	0.0024211	0.0480436
1700025G04Rik	69399	-0.274338	0.00245966	0.0487311
Il1rn	16181	-0.429429	0.0025275	0.04975
Rdh9	103142	0.527767	0.00253108	0.04975
Gm17296	212728	-0.294198	0.00257047	0.0503626
Areg	11839	-0.395772	0.00260526	0.0506026
Zfp219	69890	-0.317654	0.00261107	0.0506026
Ceacam2	26367	0.503138	0.00265079	0.051213
Lpin2	64898	0.396815	0.00266742	0.0514544
Plk3	12795	-0.341313	0.00268415	0.0515541
Thap3	69876	-0.303293	0.00268502	0.0515541
Mapk8ip1	19099	-0.680271	0.00271589	0.0518771
Sntb2	20650	0.300656	0.00272137	0.0518771
Hoxa13	15398	-0.314418	0.00272509	0.0518771
Lamb2	16779	-0.346848	0.00272686	0.0518771
Fgfr4	14186	-0.262976	0.00279933	0.0528445
Bola1	69168	-0.379101	0.00280319	0.0528445
Krba1	77827	-0.399063	0.0028356	0.0532135
Vcan	13003	0.681748	0.00286421	0.0536301
Sparc	20692	1.3599	0.00287222	0.0536301
3110057O12Rik	269423	0.313133	0.00287505	0.0536301
Zfp771	244216	-0.468487	0.00290848	0.0540917
Hoxb3	15410	0.489228	0.00295652	0.0545771
Zfp280c	208968	-0.273971	0.00298778	0.0549911
Pter	19212	-0.33364	0.00300699	0.0552379
Efna4	13639	-0.275615	0.00301149	0.0552379
Bik	12124	-0.428436	0.00301523	0.0552379
Fos	14281	-0.344405	0.00301895	0.0552379
Gpt2	108682	-0.304769	0.00303258	0.0553158
Zfp618	72701	-0.352969	0.00304792	0.0553609
Rbm38	56190	-0.317253	0.00306753	0.0555549
Emilin1	100952	0.686117	0.00315602	0.0565811
Unc119	22248	-0.317986	0.00320376	0.057309
Cd300lf	246746	0.904212	0.00320658	0.057309
Ptpru	19273	-0.342411	0.00321045	0.057309
Arhgap20	244867	0.428696	0.00322678	0.0575128
Reg3g	19695	2.39425	0.00325229	0.0578072
Slc18a1	110877	-0.472817	0.00326203	0.0578975
Car12	76459	0.429733	0.00330417	0.0583956
Sytl1	269589	-0.328145	0.003333	0.0585723
Pmp22	18858	0.306067	0.00339486	0.0594077
Dusp5	240672	-0.595748	0.00340864	0.0594815
Myl7	17898	0.487646	0.00344598	0.0598812
Kank3	80880	-0.670208	0.00345254	0.0599115
Fam124a	629059	-0.368388	0.00357985	0.061776
Reg3b	18489	2.57256	0.0036405	0.062476
Gm5148	381438	-0.912199	0.00368188	0.0627533
Slc51b	330962	0.343507	0.00368769	0.0627664
Dusp7	235584	-0.393325	0.00371159	0.062978
Thbd	21824	1.209	0.00372223	0.062978
Gm15455	433287	0.270786	0.00374022	0.0631006
Cd274	60533	0.5995	0.00374283	0.0631006
Cyp4f14	64385	0.308113	0.00377324	0.0634475
Grin2d	14814	-0.538409	0.0037736	0.0634475
Rusc2	100213	-0.328638	0.00378946	0.0634848
Hottip	791364	-0.385645	0.00380268	0.0635926
Pla2g2a	18780	0.640317	0.0038106	0.0636396
Arhgap8	73167	-0.297332	0.00383429	0.0639494
Tsc22d3	14605	0.286377	0.0038468	0.0640722
2010320M18Rik	72093	-0.277091	0.00391276	0.06491
H2-Q2	15013	0.263112	0.00393901	0.0652585
Ahsa2	268390	0.263222	0.00400781	0.0661341
Asb11	68854	0.77049	0.00402484	0.0663141
Lpcat1	210992	-0.304311	0.00403228	0.0663141
Plscr4	235527	0.429087	0.0040347	0.0663141
Cav1	12389	1.71008	0.00405579	0.066426
Hoxb8	15416	0.407589	0.00406035	0.066426
Hfe	15216	-0.299165	0.00406287	0.066426
Cnksr3	215748	0.354517	0.00410461	0.0667577
Ace	11421	-0.372595	0.00412176	0.0668616
Mep1b	17288	0.283845	0.00416353	0.0672565
Suox	211389	0.448616	0.00417995	0.0673665
Dclk1	13175	0.321465	0.00420917	0.0674878
Sgk1	20393	0.402779	0.00430247	0.0687057
Fgf11	14166	0.718774	0.00430722	0.0687057
Cbx7	52609	-0.274899	0.00436503	0.0693687
Hoxd10	15430	-0.505122	0.00436551	0.0693687
Hoxd11	15431	-0.453786	0.00440761	0.0699484
Serping1	12258	1.06441	0.0044196	0.0700492
Zc3h6	78751	-0.435088	0.00449441	0.0709638
Nos2	18126	1.09106	0.00453101	0.071277
Paqr7	71904	-0.450208	0.00453143	0.071277
Hmcn1	545370	-0.379766	0.00454309	0.0713701
Gkap1	56278	-0.550453	0.00462995	0.0721415
Pdlim2	213019	0.369093	0.00465014	0.0721415
Insc	233752	-0.490812	0.00471993	0.0725901
Aebp1	11568	1.46983	0.00476817	0.0730374
Mgmt	17314	-0.412005	0.00478159	0.0730867
Mapre3	100732	0.534321	0.00483159	0.0735797
Dapp1	26377	-0.454012	0.00490559	0.0745243
Tspyl2	52808	-0.331979	0.0049721	0.0753506
Adra2a	11551	0.668946	0.00499769	0.0755544
Plk2	20620	-0.263912	0.0050486	0.0759588
Gm10516	100038712	-0.280043	0.0051278	0.0770533
Miat	330166	-0.767751	0.00514872	0.0772306
Slc8b1	170756	-0.295213	0.00519271	0.077739
Arsg	74008	-0.35788	0.00521045	0.077739
Fry	320365	-0.2754	0.00526141	0.0782869
Bend3	331623	-0.28636	0.00529849	0.0786681
Cyp4b1	13120	0.493864	0.00533431	0.0791054
Il18	16173	-0.3811	0.005391	0.0797295
Apobec2	11811	-0.697784	0.00539504	0.0797295
Nlrc3	268857	0.976582	0.00542428	0.0798685
Emp1	13730	0.740213	0.00548027	0.0805693
Ddx43	100048658	0.548829	0.00557532	0.0813727
Bambi	68010	-0.433617	0.00557876	0.0813727
Cmah	12763	0.542224	0.00562095	0.0818921
4930523C07Rik	67647	-0.329802	0.00564427	0.0820397
Ccdc85b	240514	-0.337566	0.00566974	0.0822128
Sycn	68416	-0.404962	0.005676	0.0822128
Slc27a2	26458	0.388459	0.00570653	0.0824631
Clec2e	232409	0.36033	0.00586616	0.0839392
Pstpip2	19201	0.354372	0.00589115	0.0839392
Aplp1	11803	0.513243	0.00589541	0.0839392
Slpi	20568	0.926086	0.00590446	0.0839392
Gm12942	100039968	-0.280102	0.00591362	0.0839392
Scand1	19018	-0.725965	0.00591663	0.0839392
Cpeb3	208922	-0.263964	0.00599382	0.0845435
Ifitm3	66141	0.322083	0.00602917	0.0846617
Pde11a	241489	0.510539	0.00607108	0.0848724
Dtd1	66044	-0.263291	0.00622617	0.0863612
Pros1	19128	-0.363553	0.00624427	0.0865159
Pacs1	107975	-0.306017	0.0062844	0.086975
Smpx	66106	-0.335579	0.0063227	0.0874078
Fhl1	14199	0.326944	0.00633688	0.0874097
Daglb	231871	0.26893	0.0065925	0.0902353
Phyhd1	227696	0.895983	0.00663366	0.0902957
Pim3	223775	-0.268627	0.00671643	0.0909312
Maf	17132	0.481906	0.00682022	0.0919362
1110019D14Rik	76311	0.374066	0.00686823	0.0923508
Kbtbd11	74901	0.310089	0.00695704	0.0932753
Ero1lb	67475	0.290964	0.00703228	0.093825
Klhdc7a	242721	-0.303132	0.00703271	0.093825
4921507P07Rik	70821	-0.606948	0.00710106	0.0945946
Ssbp2	66970	0.426949	0.00714865	0.0950447
Vstm5	69137	-0.351034	0.00715013	0.0950447
Wipi1	52639	-0.284917	0.00716965	0.0952026
Lpcat4	99010	0.605582	0.00722915	0.0957214
Slain1	105439	-0.275758	0.0072415	0.0957214
Ftx	78878	0.344924	0.0072722	0.0959498
Acaa1b	235674	0.664734	0.00729769	0.0960908
Amotl2	56332	-0.343828	0.00731704	0.0962353
Depdc1a	76131	0.522971	0.00734378	0.0964326
Ndnf	68169	-0.64546	0.00734855	0.0964326
Apol9b	71898	1.15614	0.0073553	0.0964326
Phospho1	237928	0.456969	0.00739424	0.0968413
Ifi47	15953	0.613107	0.00751883	0.0977526
Akr1c18	105349	1.00099	0.00755628	0.0978306
Cry1	12952	0.427815	0.00756454	0.0978357
Chodl	246048	-0.497514	0.00766421	0.0985104
Tubb2a	22151	0.708657	0.00770115	0.0985779
Zfp780b	338354	0.287403	0.0077096	0.0985847
Apol9a	223672	0.931894	0.00775091	0.0988093
Kdm8	77035	-0.314042	0.00775099	0.0988093
Fgf1	14164	-0.265553	0.00785544	0.0995289
D630039A03Rik	242484	-0.273438	0.00794883	0.100405
Gpsm1	67839	-0.299556	0.00796639	0.100525
Foxp2	114142	-0.51337	0.00806381	0.100983
Sox6	20679	0.267543	0.00814985	0.1016
Pcsk1n	30052	-1.13649	0.00815719	0.1016
P2ry6	233571	-0.26655	0.0081738	0.1016
Acot4	171282	0.350289	0.00841036	0.103999
Zbtb16	235320	-0.402366	0.00841725	0.103999
Ahcyl2	74340	0.304081	0.00847519	0.104508
Esam	69524	-0.618716	0.00861959	0.105703
Hoxb2	103889	1.03345	0.0087191	0.106448
Fam84a	105005	-0.3202	0.00892197	0.108025
Ube2e2	218793	-0.264266	0.00897301	0.108285
Nckap5	210356	0.556152	0.00905373	0.108732
Hsd17b13	243168	0.324966	0.00907629	0.108793
Bbc3	170770	-0.351631	0.00913794	0.109285
Zfp775	243372	-0.275834	0.00914486	0.109285
Gemin8	237221	-0.485441	0.00915249	0.109285
Zfp865	319748	-0.263001	0.009221	0.109892
Mageh1	75625	-0.321363	0.00924959	0.110106
Stard5	170460	0.305589	0.0092566	0.110106
2810002D19Rik	66457	0.381905	0.00932755	0.110686
Chst10	98388	-0.584191	0.00933404	0.110686
Maged2	80884	-0.263102	0.00934101	0.110686
Avpi1	69534	-0.273932	0.00948335	0.111947
Slc3a1	20532	0.476996	0.00966755	0.113225
Matk	17179	0.491693	0.00968047	0.113225
Porcn	53627	-0.484069	0.00975131	0.113601
Hbegf	15200	-0.31271	0.00977026	0.113634
Fbn1	14118	0.572971	0.0097724	0.113634
1700024P16Rik	242594	0.619247	0.00979753	0.113714
Fabp2	14079	0.597996	0.00987262	0.114372
Txlng	353170	0.26434	0.00989969	0.114472
Ankrd37	654824	0.519823	0.00992719	0.114654
Alpi	76768	0.629842	0.00993932	0.114654
Tppp3	67971	0.411137	0.00994842	0.114654

## Sheet: HF vs LF_VLAD
Table S2C. VLAD analysis of differentially expressed genes in young obese mice
TermID	Term	P	Q	k	n	K	N	k/n	K/N	k/K	n/N	Symbols
GO:0032787	monocarboxylic acid metabolic process	8.94e-11	3e-07	28	234	466	16695	0.1197	0.0279	0.0601	0.014	Abat,Acaa1b,Acadsb,Acsm3,Acss2,Adh1,Alox15,Cyp2d12,Cyp2d22,Cyp2f2,Dhrs9,Fabp6,Fads2,Ggt1,Gpam,Hao2,Idh2,Lipa,Mgll,P4ha1,Pam,Pck1,Pfkm,Rbp1,Scd1,Slc27a2,Syk,Tnxb
GO:0006629	lipid metabolic process	2.76e-09	4.64e-06	39	234	976	16695	0.1667	0.0585	0.04	0.014	Acaa1b,Acadsb,Acsm3,Acss2,Adh1,Alox15,Apob,Cyp2d12,Cyp2d22,Cyp2f2,Dgat2,Dhrs9,Fabp6,Fads2,Far2,Gdpd5,Ggt1,Gm2a,Gpam,Hao2,Hexb,Irs1,Lipa,Lpcat1,Lpcat4,Mgll,Pam,Pck1,Pla2g2a,Plekha1,Pnpla7,Rbp1,Scd1,Slc27a2,Soat1,St3gal6,Sult1a1,Syk,Tnxb
GO:0019752	carboxylic acid metabolic process	5.64e-09	6.32e-06	33	234	752	16695	0.141	0.045	0.0439	0.014	Abat,Acaa1b,Acadsb,Acsm3,Acss2,Adh1,Aldh1l1,Alox15,Asrgl1,Ccbl2,Cyp2d12,Cyp2d22,Cyp2f2,Dhrs9,Fabp6,Fads2,Ggt1,Gpam,Hao2,Idh2,Lipa,Mgll,Nos2,P4ha1,Pam,Pck1,Pfkm,Polg2,Rbp1,Scd1,Slc27a2,Syk,Tnxb
GO:0044255	cellular lipid metabolic process	1.31e-08	1.1e-05	32	234	738	16695	0.1368	0.0442	0.0434	0.014	Acaa1b,Acadsb,Acsm3,Acss2,Adh1,Alox15,Apob,Cyp2d12,Cyp2d22,Cyp2f2,Dgat2,Dhrs9,Fads2,Ggt1,Gm2a,Gpam,Hao2,Hexb,Lipa,Lpcat1,Lpcat4,Mgll,Pam,Pck1,Pla2g2a,Rbp1,Scd1,Slc27a2,Soat1,St3gal6,Syk,Tnxb
GO:0043436	oxoacid metabolic process	3.5e-08	2.35e-05	33	234	811	16695	0.141	0.0486	0.0407	0.014	Abat,Acaa1b,Acadsb,Acsm3,Acss2,Adh1,Aldh1l1,Alox15,Asrgl1,Ccbl2,Cyp2d12,Cyp2d22,Cyp2f2,Dhrs9,Fabp6,Fads2,Ggt1,Gpam,Hao2,Idh2,Lipa,Mgll,Nos2,P4ha1,Pam,Pck1,Pfkm,Polg2,Rbp1,Scd1,Slc27a2,Syk,Tnxb
GO:0006631	fatty acid metabolic process	5.08e-08	2.52e-05	19	234	301	16695	0.0812	0.018	0.0631	0.014	Acaa1b,Acadsb,Acsm3,Acss2,Alox15,Cyp2d12,Cyp2d22,Cyp2f2,Fads2,Ggt1,Gpam,Hao2,Lipa,Mgll,Pam,Scd1,Slc27a2,Syk,Tnxb
GO:0006082	organic acid metabolic process	5.25e-08	2.52e-05	33	234	825	16695	0.141	0.0494	0.04	0.014	Abat,Acaa1b,Acadsb,Acsm3,Acss2,Adh1,Aldh1l1,Alox15,Asrgl1,Ccbl2,Cyp2d12,Cyp2d22,Cyp2f2,Dhrs9,Fabp6,Fads2,Ggt1,Gpam,Hao2,Idh2,Lipa,Mgll,Nos2,P4ha1,Pam,Pck1,Pfkm,Polg2,Rbp1,Scd1,Slc27a2,Syk,Tnxb
GO:0072330	monocarboxylic acid biosynthetic process	1.02e-06	0.000429	12	234	146	16695	0.0513	0.0087	0.0822	0.014	Abat,Acsm3,Acss2,Alox15,Dhrs9,Fads2,Ggt1,Mgll,Rbp1,Scd1,Slc27a2,Syk
GO:0044281	small molecule metabolic process	2.91e-06	0.00109	43	234	1474	16695	0.1838	0.0883	0.0292	0.014	Abat,Acaa1b,Acadsb,Acsm3,Acss2,Adh1,Aldh1l1,Alox15,Apob,Asrgl1,Ccbl2,Ctns,Cyp2d12,Cyp2d22,Cyp2f2,Dgat2,Dhrs9,Fabp6,Fads2,Gda,Ggt1,Gpam,Hao2,Idh2,Lipa,Lpcat1,Mgll,Nos2,Nt5c3b,P4ha1,Paics,Pam,Pck1,Pde6a,Pde9a,Pfkm,Polg2,Rbp1,Scd1,Slc27a2,Soat1,Syk,Tnxb
GO:1901615	organic hydroxy compound metabolic process	5.58e-06	0.00187	18	234	373	16695	0.0769	0.0223	0.0483	0.014	Adh1,Alox15,Apob,Ctns,Cyp2d22,Dgat2,Duox2,Fabp6,Gcnt4,Hao2,Lipa,Lpcat1,Pck1,Rbp1,Rnf180,Slc27a2,Soat1,Sult1a1
GO:0008610	lipid biosynthetic process	1.22e-05	0.00373	18	234	395	16695	0.0769	0.0237	0.0456	0.014	Acsm3,Acss2,Alox15,Dgat2,Dhrs9,Fads2,Ggt1,Gpam,Hexb,Lpcat1,Lpcat4,Mgll,Pck1,Rbp1,Scd1,Slc27a2,St3gal6,Syk
GO:0042445	hormone metabolic process	5.18e-05	0.0142	9	234	121	16695	0.0385	0.0072	0.0744	0.014	Adh1,Dhrs9,Duox2,Gcnt4,Hfe,Pcsk5,Plekha1,Rbp1,Sult1a1
GO:0006639	acylglycerol metabolic process	5.5e-05	0.0142	7	234	70	16695	0.0299	0.0042	0.1	0.014	Apob,Dgat2,Gpam,Mgll,Pck1,Scd1,Tnxb
GO:0006638	neutral lipid metabolic process	6.6e-05	0.0151	7	234	72	16695	0.0299	0.0043	0.0972	0.014	Apob,Dgat2,Gpam,Mgll,Pck1,Scd1,Tnxb
GO:0046394	carboxylic acid biosynthetic process	7.2e-05	0.0151	12	234	222	16695	0.0513	0.0133	0.0541	0.014	Abat,Acsm3,Acss2,Alox15,Dhrs9,Fads2,Ggt1,Mgll,Rbp1,Scd1,Slc27a2,Syk
GO:0016053	organic acid biosynthetic process	7.2e-05	0.0151	12	234	222	16695	0.0513	0.0133	0.0541	0.014	Abat,Acsm3,Acss2,Alox15,Dhrs9,Fads2,Ggt1,Mgll,Rbp1,Scd1,Slc27a2,Syk
GO:0010876	lipid localization	9.68e-05	0.0191	12	234	229	16695	0.0513	0.0137	0.0524	0.014	Abca13,Abcc4,Abcg5,Apob,Dgat2,Gm2a,Hexb,Mfsd2a,Nos2,Slc27a2,Slc51a,Soat1
GO:0033559	unsaturated fatty acid metabolic process	0.000107	0.02	8	234	104	16695	0.0342	0.0062	0.0769	0.014	Alox15,Cyp2d12,Cyp2d22,Cyp2f2,Ggt1,Mgll,Scd1,Syk
GO:0006633	fatty acid biosynthetic process	0.000115	0.0203	8	234	105	16695	0.0342	0.0063	0.0762	0.014	Acsm3,Acss2,Alox15,Fads2,Ggt1,Mgll,Scd1,Syk
GO:0006641	triglyceride metabolic process	0.000142	0.0235	6	234	57	16695	0.0256	0.0034	0.1053	0.014	Apob,Dgat2,Gpam,Pck1,Scd1,Tnxb
GO:0042632	cholesterol homeostasis	0.000172	0.0235	6	234	59	16695	0.0256	0.0035	0.1017	0.014	Abcg5,Apob,Dgat2,Gpr39,Mylip,Soat1
GO:0055092	sterol homeostasis	0.000172	0.0235	6	234	59	16695	0.0256	0.0035	0.1017	0.014	Abcg5,Apob,Dgat2,Gpr39,Mylip,Soat1
GO:0060393	regulation of pathway-restricted SMAD protein phosphorylation	0.000189	0.0235	6	234	60	16695	0.0256	0.0036	0.1	0.014	Acvrl1,Bmp1,Bmp8b,Gdf15,Hfe,Pmepa1
GO:0055088	lipid homeostasis	0.000191	0.0235	8	234	113	16695	0.0342	0.0068	0.0708	0.014	Abcg5,Acadsb,Apob,Dgat2,Gpam,Gpr39,Mylip,Soat1
GO:0015811	L-cystine transport	0.000196	0.0235	2	234	2	16695	0.0085	0.0001	1	0.014	Ctns,Slc7a9
GO:0042196	chlorinated hydrocarbon metabolic process	0.000196	0.0235	2	234	2	16695	0.0085	0.0001	1	0.014	Cyp2f2,Gstt1
GO:0042197	halogenated hydrocarbon metabolic process	0.000196	0.0235	2	234	2	16695	0.0085	0.0001	1	0.014	Cyp2f2,Gstt1
GO:0031179	peptide modification	0.000196	0.0235	2	234	2	16695	0.0085	0.0001	1	0.014	Ggt1,Pam
GO:0048878	chemical homeostasis	0.000257	0.0298	25	234	828	16695	0.1068	0.0496	0.0302	0.014	Abcg5,Acadsb,Apob,Atp2b4,Dgat2,Gpam,Gpr39,Grhl3,Hexb,Hfe,Homer1,Itgav,Lpcat1,Mylip,Nol3,Pck1,Pde6a,Pfkm,Scd1,Sgk1,Slc2a4,Slc4a11,Soat1,Tmprss13,Trf
GO:0015850	organic hydroxy compound transport	0.000305	0.033	8	234	121	16695	0.0342	0.0072	0.0661	0.014	Abca13,Abcg5,Apob,Slc16a3,Slc51a,Slc6a4,Soat1,Syk
GO:1901565	organonitrogen compound catabolic process	0.000306	0.033	11	234	222	16695	0.047	0.0133	0.0495	0.014	Abat,Aldh1l1,Asrgl1,Chit1,Enpep,Gda,Ggt1,Gm2a,Hexb,Nos2,Pde9a
GO:0009719	response to endogenous stimulus	0.000314	0.033	30	234	1092	16695	0.1282	0.0654	0.0275	0.014	Abat,Acvrl1,Adh1,Alpi,Aplp1,Atp2b4,Bmp1,Bmp8b,Duox2,Fhl2,Gpam,Gstm7,Hfe,Homer1,Irs1,Irs2,Mylip,Nr4a1,Pck1,Pdgfd,Per1,Rdx,Runx3,Sgk1,Skil,Slc2a4,Slc6a4,Smyd3,Sult1a1,Syk
GO:0001676	long-chain fatty acid metabolic process	0.000331	0.0337	7	234	93	16695	0.0299	0.0056	0.0753	0.014	Alox15,Cyp2d12,Cyp2d22,Cyp2f2,Mgll,Pam,Slc27a2
GO:0033344	cholesterol efflux	0.000377	0.0373	4	234	25	16695	0.0171	0.0015	0.16	0.014	Abca13,Abcg5,Apob,Soat1
GO:0065008	regulation of biological quality	0.000406	0.0389	59	234	2755	16695	0.2521	0.165	0.0214	0.014	Abat,Abcg5,Acadsb,Acvrl1,Adh1,Alb,Alox15,Apob,Atp2b4,Dgat2,Dhrs9,Duox2,Emp2,Enpep,Fzd6,Gcnt4,Gm2a,Gpam,Gpr39,Grhl3,Hexb,Hfe,Homer1,Itgav,Lipa,Lpcat1,Mgll,Mylip,Nbl1,Nol3,Nos2,Pcdh17,Pck1,Pcsk5,Pde6a,Pfkm,Plekha1,Plk2,Prex1,Rbp1,Rdx,Rps17,Scd1,Scin,Sgk1,Sh3kbp1,Skil,Slc2a4,Slc4a11,Slc6a4,Soat1,Spata7,Sult1a1,Thbd,Tmprss13,Trf,Txndc16,Wipf3,Zswim7
GO:0015718	monocarboxylic acid transport	0.000428	0.04	7	234	97	16695	0.0299	0.0058	0.0722	0.014	Abcc4,Mfsd2a,Nos2,Slc16a3,Slc27a2,Slc51a,Slc5a6
GO:1901568	fatty acid derivative metabolic process	0.000485	0.0421	7	234	99	16695	0.0299	0.0059	0.0707	0.014	Alox15,Cyp2d12,Cyp2d22,Cyp2f2,Ggt1,Mgll,Syk
GO:0006690	icosanoid metabolic process	0.000485	0.0421	7	234	99	16695	0.0299	0.0059	0.0707	0.014	Alox15,Cyp2d12,Cyp2d22,Cyp2f2,Ggt1,Mgll,Syk
GO:0023051	regulation of signaling	0.000488	0.0421	56	234	2594	16695	0.2393	0.1554	0.0216	0.014	Abat,Acvrl1,Adrm1,Alox15,Arhgef37,Atp2b4,Bmp1,Bmp8b,Btnl2,Cdk14,Cish,Ell3,Emp2,Fbxl15,Fzd6,Gadd45b,Gdf15,Gdpd5,Glis2,Gpr39,Hfe,Hsph1,Irs1,Irs2,Itgav,Kctd12,Meis3,Mgll,Nbl1,Nlrc3,Nol3,Nos2,Pcdh17,Pdgfd,Per1,Pfkm,Plekha1,Plk2,Pmepa1,Prex1,Prr5l,Ptpn13,Runx3,Shisa2,Sipa1,Skil,Slc20a1,Slc6a4,Spry1,Syk,Tnfaip8l1,Tnxb,Trf,Trim15,Tspan33,Tspan5
GO:0010862	positive regulation of pathway-restricted SMAD protein phosphorylation	0.000543	0.0456	5	234	48	16695	0.0214	0.0029	0.1042	0.014	Acvrl1,Bmp1,Bmp8b,Gdf15,Hfe
GO:0032310	prostaglandin secretion	0.000581	0.0465	2	234	3	16695	0.0085	0.0002	0.6667	0.014	Abcc4,Nos2
GO:0000101	sulfur amino acid transport	0.000581	0.0465	2	234	3	16695	0.0085	0.0002	0.6667	0.014	Ctns,Slc7a9
GO:0019432	triglyceride biosynthetic process	0.000701	0.0544	3	234	13	16695	0.0128	0.0008	0.2308	0.014	Dgat2,Gpam,Pck1
GO:0010646	regulation of cell communication	0.000727	0.0544	56	234	2636	16695	0.2393	0.1579	0.0212	0.014	Abat,Acvrl1,Adrm1,Alox15,Arhgef37,Atp2b4,Bmp1,Bmp8b,Btnl2,Cdk14,Cish,Ell3,Emp2,Fbxl15,Fzd6,Gadd45b,Gdf15,Gdpd5,Glis2,Gpr39,Hfe,Hsph1,Irs1,Irs2,Itgav,Kctd12,Meis3,Mgll,Nbl1,Nlrc3,Nol3,Nos2,Pcdh17,Pdgfd,Per1,Pfkm,Plekha1,Plk2,Pmepa1,Prex1,Prr5l,Ptpn13,Runx3,Shisa2,Sipa1,Skil,Slc20a1,Slc6a4,Spry1,Syk,Tnfaip8l1,Tnxb,Trf,Trim15,Tspan33,Tspan5
GO:0006575	cellular modified amino acid metabolic process	0.000728	0.0544	9	234	172	16695	0.0385	0.0103	0.0523	0.014	Aldh1l1,Ccbl2,Ctns,Duox2,Gcnt4,Ggt1,Gstm7,Gstt1,P4ha1
GO:0018958	phenol-containing compound metabolic process	0.000787	0.0565	6	234	78	16695	0.0256	0.0047	0.0769	0.014	Ctns,Cyp2d22,Duox2,Gcnt4,Rnf180,Sult1a1
GO:0030155	regulation of cell adhesion	0.00079	0.0565	19	234	598	16695	0.0812	0.0358	0.0318	0.014	Abat,Acvrl1,Adrm1,Alox15,Btnl2,Cd83,Col8a1,Emp2,Gpam,Hfe,Hsph1,Itgav,Lama3,Lama5,Myo1f,Prex1,Rdx,Syk,Zbtb16
GO:0006790	sulfur compound metabolic process	0.000827	0.0568	11	234	250	16695	0.047	0.015	0.044	0.014	Acadsb,Acss2,Arsg,Ctns,Dgat2,Far2,Ggt1,Gpam,Gstm7,Gstt1,Sult1a1
GO:1901564	organonitrogen compound metabolic process	0.000828	0.0568	35	234	1430	16695	0.1496	0.0857	0.0245	0.014	Abat,Aldh1l1,Asrgl1,Ccbl2,Chit1,Ctns,Cyp2d22,Duox2,Enpep,Gcnt4,Gda,Ggt1,Gm2a,Gstm7,Gstt1,Hexb,Lpcat1,Nos2,P4ha1,Paics,Pam,Pcsk5,Pde6a,Pde9a,Pfkm,Pnp2,Polg2,Rnf180,Rpl23,Rpl23a,Rpl39,Rpl6,Rps17,St3gal6,Sult1a1
GO:0009966	regulation of signal transduction	0.000983	0.0655	49	234	2249	16695	0.2094	0.1347	0.0218	0.014	Acvrl1,Adrm1,Alox15,Arhgef37,Atp2b4,Bmp1,Bmp8b,Btnl2,Cdk14,Cish,Ell3,Emp2,Fbxl15,Fzd6,Gadd45b,Gdf15,Gdpd5,Glis2,Hfe,Hsph1,Irs1,Itgav,Kctd12,Meis3,Mgll,Nbl1,Nlrc3,Nol3,Pdgfd,Per1,Plekha1,Plk2,Pmepa1,Prex1,Prr5l,Ptpn13,Runx3,Shisa2,Sipa1,Skil,Slc20a1,Spry1,Syk,Tnfaip8l1,Tnxb,Trf,Trim15,Tspan33,Tspan5
GO:0019915	lipid storage	0.000994	0.0655	4	234	32	16695	0.0171	0.0019	0.125	0.014	Dgat2,Gm2a,Hexb,Soat1

## Sheet: HF-LF vs LF_VLAD
Table S2D. VLAD analysis of differentially expressed genes in young formerly obese mice
TermID	Term	P	Q	k	n	K	N	k/n	K/N	k/K	n/N	Symbols
GO:0044281	small molecule metabolic process	8.83e-09	4.29e-05	76	440	1474	16695	0.1727	0.0883	0.0516	0.0264	Abcg2,Acaa1b,Acot4,Acox1,Acpp,Acss2,Adh1,Ahcyl2,Akr1c18,Aldh1l1,Aldh1l2,Apob,Atf3,Azin1,Bckdha,Car12,Car4,Chst15,Cry1,Csad,Cyp11a1,Cyp2c55,Cyp2c65,Cyp2f2,Cyp4f14,Daglb,Ddah1,Dgat2,Dhrs9,Dpep1,Dtd1,Elovl6,Ero1lb,Fa2h,Fabp2,Fads2,Fgfr4,Gatm,Gda,Ghr,Gmpr,Gpam,Gpt2,Hkdc1,Ido1,Lipa,Lpcat1,Lpin2,Lrat,Lrrk2,Mgll,Ndnf,Nos2,Nr1h4,Nt5c2,Oas2,Oma1,P4ha1,Paics,Papss2,Pde11a,Pfkm,Prpsap1,Rbp2,Rdh9,Rfk,Saa1,Sl…
GO:0044255	cellular lipid metabolic process	2.03e-08	4.49e-05	47	440	738	16695	0.1068	0.0442	0.0637	0.0264	Abhd6,Acaa1b,Acot4,Acox1,Acss2,Adh1,Agpat9,Akr1c18,Apob,B3gnt5,B4galnt2,Cav1,Cyp2c55,Cyp2c65,Cyp2f2,Cyp4f14,Daglb,Dgat2,Dhrs9,Elovl6,Fa2h,Fabp2,Fads2,Ghr,Gm2a,Gpam,Hexb,Lipa,Lpcat1,Lpcat4,Lpin2,Lrat,Mgll,Pigyl,Pip5k1a,Pla2g2a,Rarres2,Rbp2,Rdh9,Slc27a2,Slc27a4,Sptssb,St3gal1,St3gal6,Syk,Tlr2,Ttr
GO:0044237	cellular metabolic process	2.78e-08	4.49e-05	238	440	6892	16695	0.5409	0.4128	0.0345	0.0264	Abcg2,Abhd6,Acaa1b,Ace,Acot4,Acox1,Acpp,Acss2,Adh1,Adra2a,Aebp1,Agpat9,Ahcyl2,Akr1c18,Aldh1l1,Aldh1l2,Alpi,Aplp1,Apob,Apobec2,Arsg,Atf3,Azin1,B3gnt5,B3gnt7,B4galnt2,Banp,Bckdha,Bend3,Bhlha15,Btg2,Car12,Car4,Cav1,Cbx4,Cbx7,Ccdc85b,Cdc7,Cdk14,Cebpd,Cela1,Celf4,Cidec,Cmah,Cpeb3,Cry1,Csad,Csrnp1,Cyp11a1,Cyp2c55,Cyp2c65,Cyp2f2,Cyp4b1,Cyp4f14,Cyr61,Daglb,Dclk1,Ddah1,Ddx43,Depdc1a,Dgat2,Dhrs9,Dpep1,Dtd1…
GO:0006082	organic acid metabolic process	8.8e-08	0.000107	49	440	825	16695	0.1114	0.0494	0.0594	0.0264	Abcg2,Acaa1b,Acot4,Acox1,Acss2,Adh1,Ahcyl2,Aldh1l1,Aldh1l2,Azin1,Bckdha,Csad,Cyp2c55,Cyp2c65,Cyp2f2,Cyp4f14,Daglb,Ddah1,Dhrs9,Dpep1,Dtd1,Elovl6,Ero1lb,Fa2h,Fabp2,Fads2,Gatm,Ghr,Gpam,Gpt2,Hkdc1,Ido1,Lipa,Lpin2,Mgll,Ndnf,Nos2,Nr1h4,P4ha1,Papss2,Pfkm,Rdh9,Slc27a2,Slc27a4,Slc35d1,Suox,Syk,Tlr2,Ugt1a6a
GO:0043436	oxoacid metabolic process	1.34e-07	0.00013	48	440	811	16695	0.1091	0.0486	0.0592	0.0264	Acaa1b,Acot4,Acox1,Acss2,Adh1,Ahcyl2,Aldh1l1,Aldh1l2,Azin1,Bckdha,Csad,Cyp2c55,Cyp2c65,Cyp2f2,Cyp4f14,Daglb,Ddah1,Dhrs9,Dpep1,Dtd1,Elovl6,Ero1lb,Fa2h,Fabp2,Fads2,Gatm,Ghr,Gpam,Gpt2,Hkdc1,Ido1,Lipa,Lpin2,Mgll,Ndnf,Nos2,Nr1h4,P4ha1,Papss2,Pfkm,Rdh9,Slc27a2,Slc27a4,Slc35d1,Suox,Syk,Tlr2,Ugt1a6a
GO:0006629	lipid metabolic process	1.87e-07	0.000151	54	440	976	16695	0.1227	0.0585	0.0553	0.0264	Abhd6,Acaa1b,Acot4,Acox1,Acss2,Adh1,Agpat9,Akr1c18,Apob,B3gnt5,B4galnt2,Cav1,Cyp11a1,Cyp2c55,Cyp2c65,Cyp2f2,Cyp4f14,Daglb,Dgat2,Dhrs9,Elovl6,Fa2h,Fabp2,Fads2,Fgfr4,Gdpd2,Ghr,Gm2a,Gpam,Hexb,Il1rn,Lipa,Lpcat1,Lpcat4,Lpin2,Lrat,Mgll,Nr1h4,Oma1,Pigyl,Pip5k1a,Pla2g2a,Rarres2,Rbp2,Rdh9,Saa1,Slc27a2,Slc27a4,Sptssb,St3gal1,St3gal6,Syk,Tlr2,Ttr
GO:0008152	metabolic process	2.51e-07	0.000162	263	440	7991	16695	0.5977	0.4786	0.0329	0.0264	Abcg2,Abhd6,Abo,Acaa1b,Ace,Acot4,Acox1,Acpp,Acss2,Adh1,Adra2a,Aebp1,Agpat9,Ahcyl2,Akr1c18,Aldh1l1,Aldh1l2,Alpi,Aplp1,Apob,Apobec2,Arsg,Atf3,Azin1,B3gnt5,B3gnt7,B4galnt2,Banp,Bbc3,Bckdha,Bend3,Bhlha15,Btg2,Car12,Car4,Cast,Cav1,Cbx4,Cbx7,Ccdc85b,Cdc7,Cdk14,Cebpd,Cela1,Celf4,Chst10,Chst15,Cidec,Clca2,Cmah,Cpeb3,Cry1,Csad,Csrnp1,Cyp11a1,Cyp2c55,Cyp2c65,Cyp2f2,Cyp4b1,Cyp4f14,Cyr61,Daglb,Dclk1,Ddah1,Dd…
GO:0071704	organic substance metabolic process	2.67e-07	0.000162	250	440	7502	16695	0.5682	0.4494	0.0333	0.0264	Abcg2,Abhd6,Abo,Acaa1b,Ace,Acot4,Acox1,Acpp,Acss2,Adh1,Adra2a,Aebp1,Agpat9,Ahcyl2,Akr1c18,Aldh1l1,Aldh1l2,Aplp1,Apob,Apobec2,Atf3,Azin1,B3gnt5,B3gnt7,B4galnt2,Banp,Bbc3,Bckdha,Bend3,Bhlha15,Btg2,Cast,Cav1,Cbx4,Cbx7,Ccdc85b,Cdc7,Cdk14,Cebpd,Cela1,Celf4,Chst10,Chst15,Cidec,Clca2,Cmah,Cpeb3,Cry1,Csad,Csrnp1,Cyp11a1,Cyp2c55,Cyp2c65,Cyp2f2,Cyp4b1,Cyp4f14,Daglb,Dclk1,Ddah1,Ddx43,Depdc1a,Dgat2,Dhrs9,Dpe…
GO:0019752	carboxylic acid metabolic process	6.33e-07	0.000342	44	440	752	16695	0.1	0.045	0.0585	0.0264	Acaa1b,Acot4,Acox1,Acss2,Adh1,Ahcyl2,Aldh1l1,Aldh1l2,Azin1,Bckdha,Csad,Cyp2c55,Cyp2c65,Cyp2f2,Cyp4f14,Daglb,Ddah1,Dhrs9,Dpep1,Dtd1,Elovl6,Ero1lb,Fa2h,Fabp2,Fads2,Gatm,Ghr,Gpam,Gpt2,Hkdc1,Ido1,Lipa,Lpin2,Mgll,Nos2,Nr1h4,P4ha1,Pfkm,Rdh9,Slc27a2,Slc27a4,Syk,Tlr2,Ugt1a6a
GO:0032787	monocarboxylic acid metabolic process	8.23e-07	0.0004	32	440	466	16695	0.0727	0.0279	0.0687	0.0264	Acaa1b,Acot4,Acox1,Acss2,Adh1,Cyp2c55,Cyp2c65,Cyp2f2,Cyp4f14,Daglb,Dhrs9,Elovl6,Ero1lb,Fa2h,Fabp2,Fads2,Ghr,Gpam,Hkdc1,Ido1,Lipa,Lpin2,Mgll,Nr1h4,P4ha1,Pfkm,Rdh9,Slc27a2,Slc27a4,Syk,Tlr2,Ugt1a6a
GO:0044238	primary metabolic process	1.09e-06	0.000481	239	440	7197	16695	0.5432	0.4311	0.0332	0.0264	Abhd6,Abo,Acaa1b,Ace,Acot4,Acox1,Acpp,Acss2,Adh1,Adra2a,Aebp1,Agpat9,Ahcyl2,Akr1c18,Aldh1l1,Aldh1l2,Aplp1,Apob,Apobec2,Atf3,Azin1,B3gnt5,B3gnt7,B4galnt2,Banp,Bbc3,Bckdha,Bend3,Bhlha15,Btg2,Cast,Cav1,Cbx4,Cbx7,Ccdc85b,Cdc7,Cdk14,Cebpd,Cela1,Celf4,Chst10,Chst15,Cidec,Clca2,Cmah,Cpeb3,Cry1,Csad,Csrnp1,Cyp11a1,Cyp2c55,Cyp2c65,Cyp2f2,Cyp4f14,Daglb,Dclk1,Ddah1,Ddx43,Depdc1a,Dgat2,Dhrs9,Dpep1,Dtd1,Dusp1…
GO:0080090	regulation of primary metabolic process	1.62e-06	0.000656	181	440	5122	16695	0.4114	0.3068	0.0353	0.0264	9130019O22Rik,Abhd6,Ace,Adra2a,Aebp1,Akr1c18,Aplp1,Apob,Areg,Atf3,Atp2b4,Avpi1,Azin1,Bambi,Banp,Bbc3,Bend3,Bhlha15,Bmp3,Brwd3,Btg2,Cast,Cav1,Cbx4,Cbx7,Ccdc85b,Cdc7,Cebpd,Cela1,Celf4,Chordc1,Cidec,Cish,Cnksr3,Cpeb3,Cry1,Csrnp1,Cyr61,Depdc1a,Dgat2,Dll1,Dok7,Dpep1,Dusp1,Dusp5,Dusp7,Ebf3,Edn3,Exosc6,Fgf1,Fgfr3,Fgfr4,Flot2,Fos,Fosb,Foxp2,Foxq1,Fry,Ftx,Fzd1,Fzd6,Gas6,Gcnt2,Gdf15,Ghr,Gpam,Gper1,Grhl3,Hb…
GO:0042127	regulation of cell proliferation	3.52e-06	0.00128	68	440	1474	16695	0.1545	0.0883	0.0461	0.0264	Abcc4,Ace,Akr1c18,Areg,Atf3,Bambi,Btg2,Btnl2,Cav1,Cd274,Cdc7,Ceacam2,Cela1,Cyr61,Dll1,Edn3,Efnb2,Fa2h,Fgf1,Fgfr3,Fgfr4,Foxp2,Frk,Gas6,Gcnt2,Gpam,Gper1,Hbegf,Hck,Hdac5,Hoxd13,Ido1,Ifitm3,Il18,Junb,Jund,Kank2,Lgals9,Lifr,Lrrk2,Marcksl1,Matk,Mycn,Nos2,Nr4a1,Pdcd5,Pla2g2a,Plac8,Pmp22,Prdm1,Ptk6,Ptpru,Rbm38,Reg3b,Reg3g,Ripk3,Sgk1,Sgk2,Sparc,Spry1,Spry2,Syk,Tbx3,Tlr2,Trf,Trib1,Wdr6,Zbtb16
GO:0042445	hormone metabolic process	3.68e-06	0.00128	14	440	121	16695	0.0318	0.0072	0.1157	0.0264	Ace,Adh1,Akr1c18,Cyp11a1,Dhrs9,Duox2,Ero1lb,Gcnt4,Hfe,Lrat,Pcsk1n,Pcsk5,Rdh9,Ttr
GO:0060255	regulation of macromolecule metabolic process	5.67e-06	0.00183	182	440	5251	16695	0.4136	0.3145	0.0347	0.0264	9130019O22Rik,Ace,Adra2a,Aebp1,Ank3,Aplp1,Apob,Apobec2,Areg,Atf3,Atp2b4,Avpi1,Azin1,Bambi,Banp,Bbc3,Bend3,Bhlha15,Bmp3,Brwd3,Btg2,Cast,Cav1,Cbx4,Cbx7,Ccdc85b,Cdc7,Cebpd,Cela1,Celf4,Chordc1,Cidec,Cish,Cnksr3,Cpeb3,Cry1,Csrnp1,Cyr61,Depdc1a,Dgat2,Dll1,Dok7,Dpep1,Dusp1,Dusp5,Dusp7,Ebf3,Edn3,Exosc6,Fgf1,Fgfr3,Fgfr4,Flot2,Fos,Fosb,Foxp2,Foxq1,Fry,Ftx,Fzd1,Fzd6,Gas6,Gcnt2,Gdf15,Ghr,Gper1,Grhl3,Hbegf,Hc…
GO:0048523	negative regulation of cellular process	6.67e-06	0.00192	147	440	4044	16695	0.3341	0.2422	0.0364	0.0264	Abhd6,Ace,Adra2a,Aebp1,Akr1c18,Alb,Ank3,Aplp1,Areg,Atf3,Atp2b4,B4galnt2,Bambi,Bbc3,Bend3,Bhlha15,Btg2,Btnl2,Cast,Cav1,Cbx4,Cbx7,Ccdc85b,Cd274,Ceacam2,Cebpd,Cela1,Celf4,Chordc1,Cish,Cnksr3,Cpeb3,Cry1,Cyr61,Dclk1,Depdc1a,Dgat2,Dll1,Dpep1,Dusp1,Dusp5,Dusp7,Edn3,Efnb2,Eps8,Fbn1,Fgfr3,Fhl1,Foxp2,Fry,Fzd1,Fzd6,Gas6,Gcnt2,Ghr,Gpam,Gper1,Hbegf,Hck,Hdac5,Hfe,Higd1a,Hoxb3,Hoxb8,Hspa5,Hsph1,Hyou1,Ido1,Ifitm…
GO:0048519	negative regulation of biological process	7.12e-06	0.00192	158	440	4427	16695	0.3591	0.2652	0.0357	0.0264	Abhd6,Ace,Adra2a,Aebp1,Akr1c18,Alb,Ank3,Aplp1,Areg,Atf3,Atp2b4,Azin1,B4galnt2,Bambi,Banp,Bbc3,Bend3,Bhlha15,Btg2,Btnl2,Cast,Cav1,Cbx4,Cbx7,Ccdc85b,Cd274,Ceacam2,Cebpd,Cela1,Celf4,Chordc1,Cish,Cnksr3,Cpeb3,Cry1,Cyr61,Dclk1,Depdc1a,Dgat2,Dll1,Dpep1,Dusp1,Dusp5,Dusp7,Edn3,Efnb2,Eps8,Fbn1,Fgfr3,Fgfr4,Fhl1,Flot2,Foxp2,Fry,Fzd1,Fzd6,Gas6,Gcnt2,Ghr,Gpam,Gper1,Hbegf,Hck,Hdac5,Hfe,Higd1a,Hoxb3,Hoxb8,Hspa5…
GO:0031323	regulation of cellular metabolic process	7.42e-06	0.00192	180	440	5201	16695	0.4091	0.3115	0.0346	0.0264	9130019O22Rik,Ace,Adra2a,Aebp1,Akr1c18,Aplp1,Areg,Atf3,Atp2b4,Avpi1,Bambi,Banp,Bbc3,Bend3,Bhlha15,Bmp3,Brwd3,Btg2,Cast,Cav1,Cbx4,Cbx7,Ccdc85b,Cdc7,Cebpd,Cela1,Celf4,Chordc1,Cidec,Cish,Cnksr3,Cpeb3,Cry1,Csrnp1,Cyr61,Ddah1,Depdc1a,Dgat2,Dll1,Dok7,Dpep1,Dusp1,Dusp5,Dusp7,Ebf3,Edn3,Exosc6,Fgf1,Fgfr3,Fgfr4,Fos,Fosb,Foxp2,Foxq1,Fry,Ftx,Fzd1,Fzd6,Gas6,Gcnt2,Gdf15,Ghr,Gpam,Gper1,Grhl3,Hbegf,Hck,Hdac5,Hex…
GO:0065008	regulation of biological quality	7.81e-06	0.00192	108	440	2755	16695	0.2455	0.165	0.0392	0.0264	Abca12,Abhd6,Ace,Acox1,Adh1,Adra2a,Akr1c18,Alb,Ank3,Apob,Atp2b1,Atp2b4,Bambi,Bbc3,Bhlha15,Brwd3,Car12,Car4,Cav1,Cpeb3,Cry1,Cyp11a1,Daglb,Ddah1,Dgat2,Dhrs9,Dll1,Duox2,Edn3,Eps8,Ero1lb,Fam3b,Fbn1,Fgfr4,Flot2,Fzd6,Gas6,Gcnt2,Gcnt4,Gm2a,Gpam,Gper1,Grhl3,Hck,Hexb,Hfe,Hkdc1,Homer1,Hoxa13,Hspa5,Htr4,Il18,Il1rn,Iqgap2,Itpkb,Klf2,Lgals9,Lipa,Lpcat1,Lrat,Lrrk2,Manf,Mapt,Mex3d,Mgll,Mylip,Nol3,Nos2,Nr1h4,Oma…
GO:0050793	regulation of developmental process	7.89e-06	0.00192	93	440	2276	16695	0.2114	0.1363	0.0409	0.0264	Ace,Apob,Arc,Areg,Bambi,Bhlha15,Brwd3,Cav1,Ccdc85b,Cebpd,Cela1,Celf4,Chodl,Cpeb3,Cyr61,Ddah1,Dll1,Edn3,Efnb2,Eps8,Exosc6,Fgf1,Fgfr3,Fgfr4,Fos,Foxp2,Fzd1,Fzd6,Gas6,Gcnt2,Gdf15,Ghr,Gpam,Gper1,Grhl3,Hck,Hdac5,Hexb,Hoxb3,Hoxb8,Hoxd11,Hoxd13,Hspa5,Ido1,Il18,Il1rn,Itpkb,Junb,Jund,Kalrn,Lgals9,Lrrk2,Maf,Mapt,Mgll,Mycn,Ndnf,Nr1h4,Oma1,Phospho1,Plac8,Plk2,Pls1,Pmp22,Prdm1,Prkx,Prom1,Ptk6,Rarres2,Rbm38,Reg…
GO:0010817	regulation of hormone levels	9.14e-06	0.00211	18	440	206	16695	0.0409	0.0123	0.0874	0.0264	Ace,Adh1,Akr1c18,Cyp11a1,Dhrs9,Duox2,Edn3,Ero1lb,Fam3b,Gcnt4,Hfe,Il1rn,Lrat,Pcsk1n,Pcsk5,Rdh9,Tbx3,Ttr
GO:0019222	regulation of metabolic process	9.97e-06	0.0022	198	440	5869	16695	0.45	0.3515	0.0337	0.0264	9130019O22Rik,Abhd6,Ace,Adra2a,Aebp1,Akr1c18,Ank3,Aplp1,Apob,Apobec2,Areg,Arhgap8,Atf3,Atp2b4,Avpi1,Azin1,Bambi,Banp,Bbc3,Bend3,Bhlha15,Bmp3,Brwd3,Btg2,Cast,Cav1,Cbx4,Cbx7,Ccdc85b,Cdc7,Cebpd,Cela1,Celf4,Chn2,Chordc1,Cidec,Cish,Cnksr3,Cpeb3,Cry1,Csrnp1,Cyr61,Ddah1,Depdc1a,Dgat2,Dll1,Dok7,Dpep1,Dusp1,Dusp5,Dusp7,Ebf3,Edn3,Exosc6,Fgf1,Fgfr3,Fgfr4,Flot2,Fos,Fosb,Foxp2,Foxq1,Fry,Ftx,Fzd1,Fzd6,Gas6,Gcn…
GO:0001523	retinoid metabolic process	1.41e-05	0.00287	8	440	43	16695	0.0182	0.0026	0.186	0.0264	Adh1,Akr1c18,Dhrs9,Lrat,Rarres2,Rbp2,Rdh9,Ttr
GO:0044710	single-organism metabolic process	1.42e-05	0.00287	132	440	3588	16695	0.3	0.2149	0.0368	0.0264	Abcg2,Abhd6,Acaa1b,Acot4,Acox1,Acpp,Acss2,Adh1,Agpat9,Ahcyl2,Akr1c18,Aldh1l1,Aldh1l2,Apob,Apobec2,Atf3,Azin1,B3gnt5,B3gnt7,B4galnt2,Bckdha,Bend3,Car12,Car4,Cav1,Cdc7,Chst10,Chst15,Cmah,Cry1,Csad,Cyp11a1,Cyp2c55,Cyp2c65,Cyp2f2,Cyp4b1,Cyp4f14,Daglb,Ddah1,Dgat2,Dhrs9,Dpep1,Dtd1,Elovl6,Ero1lb,Exo5,Exosc6,Fa2h,Fabp2,Fads2,Fgfr3,Fgfr4,Fut4,Fut9,Gatm,Gcnt2,Gcnt3,Gda,Gdpd2,Ghr,Gm2a,Gmpr,Gpam,Gpt2,Hdac5,H…
GO:0006631	fatty acid metabolic process	1.69e-05	0.00318	22	440	301	16695	0.05	0.018	0.0731	0.0264	Acaa1b,Acot4,Acox1,Acss2,Cyp2c55,Cyp2c65,Cyp2f2,Cyp4f14,Daglb,Elovl6,Fa2h,Fabp2,Fads2,Ghr,Gpam,Lipa,Lpin2,Mgll,Slc27a2,Slc27a4,Syk,Tlr2
GO:0046890	regulation of lipid biosynthetic process	1.71e-05	0.00318	14	440	138	16695	0.0318	0.0083	0.1014	0.0264	Abhd6,Akr1c18,Apob,Cyr61,Dgat2,Fgf1,Fgfr4,Gpam,Gper1,Hsd17b13,Lpcat1,Nr1h4,Sik1,Sorbs1
GO:0051246	regulation of protein metabolic process	1.84e-05	0.0033	95	440	2388	16695	0.2159	0.143	0.0398	0.0264	Ace,Adra2a,Aplp1,Atf3,Atp2b4,Avpi1,Azin1,Banp,Bbc3,Bmp3,Btg2,Cast,Cav1,Chordc1,Cish,Cnksr3,Cpeb3,Cry1,Cyr61,Dgat2,Dok7,Dpep1,Dusp1,Dusp5,Dusp7,Edn3,Fgf1,Fgfr3,Fgfr4,Flot2,Fry,Fzd1,Gas6,Gcnt2,Gdf15,Ghr,Gper1,Hbegf,Hfe,Higd1a,Hspa5,Hsph1,Igf2bp2,Il18,Il1rn,Itih2,Itpkb,Klf2,Lgals9,Lpcat1,Lrrc66,Lrrk2,Mapk8ip1,Mapre3,Mex3d,Mgmt,Mylip,Nlrc3,Nol3,Nos2,Nr4a1,Oaz2,Pcsk1n,Pdcd5,Plk2,Plk3,Ppp1r15a,Prr5l,Pt…
GO:0016101	diterpenoid metabolic process	2e-05	0.00347	8	440	45	16695	0.0182	0.0027	0.1778	0.0264	Adh1,Akr1c18,Dhrs9,Lrat,Rarres2,Rbp2,Rdh9,Ttr
GO:0065009	regulation of molecular function	2.1e-05	0.00352	89	440	2205	16695	0.2023	0.1321	0.0404	0.0264	Ace,Adra2a,Ank3,Arc,Arhgap8,Atp2b4,Avpi1,Azin1,Bambi,Bbc3,Cast,Cav1,Chn2,Chordc1,Cish,Cnksr3,Cyr61,Dok7,Dpep1,Dusp1,Dusp5,Dusp7,Edn3,Fgf1,Fgfr3,Fgfr4,Fhl1,Fzd1,Fzd6,Gas6,Ghr,Gper1,Grhl3,Hck,Hdac5,Hfe,Higd1a,Homer1,Hspa5,Hsph1,Il1rn,Iqgap2,Itih2,Kalrn,Lgals9,Lrrc66,Lrrk2,Mapk8ip1,Mapre3,Mgmt,Nlrc3,Nol3,Nos2,Nr1h4,Nr4a1,Oaz2,Pacs1,Pcsk1n,Pdcd5,Pip5k1a,Plk2,Ppp1r15a,Prpsap1,Ptk6,Rfk,Ripk3,Rnf180,Ser…
GO:0045859	regulation of protein kinase activity	2.29e-05	0.0037	35	440	624	16695	0.0795	0.0374	0.0561	0.0264	Ace,Adra2a,Atp2b4,Avpi1,Cav1,Chordc1,Cish,Cyr61,Dok7,Dusp1,Dusp5,Dusp7,Edn3,Fgf1,Gas6,Ghr,Higd1a,Hspa5,Hsph1,Il1rn,Lrrc66,Lrrk2,Mapk8ip1,Mapre3,Ptk6,Ripk3,Spry1,Spry2,Stk10,Syk,Traf4,Trf,Trib1,Tspyl2,Unc119
GO:0043549	regulation of kinase activity	2.42e-05	0.00378	37	440	678	16695	0.0841	0.0406	0.0546	0.0264	Ace,Adra2a,Atp2b4,Avpi1,Cav1,Chordc1,Cish,Cyr61,Dok7,Dusp1,Dusp5,Dusp7,Edn3,Fgf1,Fgfr3,Gas6,Ghr,Higd1a,Hspa5,Hsph1,Il1rn,Lrrc66,Lrrk2,Mapk8ip1,Mapre3,Prpsap1,Ptk6,Ripk3,Spry1,Spry2,Stk10,Syk,Traf4,Trf,Trib1,Tspyl2,Unc119
GO:0048878	chemical homeostasis	3.79e-05	0.00575	42	440	828	16695	0.0955	0.0496	0.0507	0.0264	Abca12,Acox1,Adra2a,Ank3,Apob,Atp2b1,Atp2b4,Bbc3,Bhlha15,Car12,Car4,Cav1,Cry1,Dgat2,Edn3,Ero1lb,Fgfr4,Gas6,Gpam,Gper1,Grhl3,Hexb,Hfe,Hkdc1,Homer1,Lpcat1,Lrrk2,Mylip,Nol3,Nr1h4,Pfkm,Sgk1,Sgk2,Slc24a3,Slc26a3,Slc8a1,Slc8b1,Slc9a3,Tfrc,Tmem64,Trf,Ttpa
GO:0008277	regulation of G-protein coupled receptor protein signaling pathway	4.01e-05	0.0059	11	440	95	16695	0.025	0.0057	0.1158	0.0264	Abhd6,Acpp,Atp2b4,Cry1,Gper1,Gpsm1,Kctd12,Lrrk2,Mgll,Ramp1,Rgs13
GO:0006721	terpenoid metabolic process	4.44e-05	0.00634	8	440	50	16695	0.0182	0.003	0.16	0.0264	Adh1,Akr1c18,Dhrs9,Lrat,Rarres2,Rbp2,Rdh9,Ttr
GO:0051248	negative regulation of protein metabolic process	8.26e-05	0.0115	47	440	999	16695	0.1068	0.0598	0.047	0.0264	Atf3,Atp2b4,Azin1,Banp,Btg2,Cast,Cav1,Chordc1,Cish,Cnksr3,Cpeb3,Cry1,Dpep1,Dusp1,Dusp5,Dusp7,Flot2,Fry,Gas6,Gper1,Hbegf,Hfe,Hsph1,Il18,Itih2,Lrrc66,Lrrk2,Mapk8ip1,Mex3d,Nol3,Nos2,Nr4a1,Pcsk1n,Pdcd5,Ppp1r15a,Prr5l,Ptk6,Ptprr,Serpina9,Serping1,Slpi,Spry1,Spry2,Timp4,Trib1,Trim40,Wfdc2
GO:0009058	biosynthetic process	0.000103	0.0137	127	440	3565	16695	0.2886	0.2135	0.0356	0.0264	Acss2,Adh1,Adra2a,Aebp1,Agpat9,Akr1c18,Aldh1l1,Aldh1l2,Apob,Atf3,Azin1,B3gnt5,B3gnt7,B4galnt2,Banp,Bend3,Bhlha15,Btg2,Cbx4,Cbx7,Ccdc85b,Cdc7,Cebpd,Chst10,Chst15,Cidec,Cpeb3,Cry1,Csrnp1,Cyp11a1,Daglb,Ddah1,Depdc1a,Dgat2,Dhrs9,Dtd1,Ebf3,Elovl6,Fa2h,Fads2,Fos,Fosb,Foxp2,Foxq1,Fut4,Fut9,Gatm,Gcnt2,Gcnt3,Gpam,Gpt2,Grhl3,Hdac5,Hexb,Hfe,Hivep3,Hnf4g,Hoxa10,Hoxa13,Hoxb13,Hoxb2,Hoxb3,Hoxb8,Hoxd10,Hoxd11,H…
GO:0060602	branch elongation of an epithelium	0.000106	0.0137	5	440	19	16695	0.0114	0.0011	0.2632	0.0264	Areg,Fgf1,Hoxd13,Spry1,Spry2
GO:0001816	cytokine production	0.000107	0.0137	12	440	124	16695	0.0273	0.0074	0.0968	0.0264	Fgfr4,Gas6,Gpam,Ido1,Il18,Irf7,Lipa,Maf,Nos2,Nr1h4,Pcsk5,Tlr2
GO:0006793	phosphorus metabolic process	0.000114	0.014	68	440	1643	16695	0.1545	0.0984	0.0414	0.0264	Abhd6,Acot4,Acpp,Acss2,Agpat9,Alpi,Cav1,Cdc7,Cdk14,Cry1,Dclk1,Dgat2,Dusp1,Dusp7,Fgfr3,Fgfr4,Frk,Gas6,Ghr,Gmpr,Gpam,Hck,Hexb,Hkdc1,Il18,Itpkb,Kalrn,Lpcat1,Lpcat4,Lrat,Lrrk2,Mapk8ip1,Matk,Mocos,Nt5c2,Oas2,Paics,Papss2,Pde11a,Pdp1,Pfkm,Phospho1,Pigyl,Pim3,Pip5k1a,Pla2g2a,Plk2,Plk3,Ppp1r15a,Prkg2,Prkx,Prpsap1,Ptk6,Ptpn13,Ptprr,Ptpru,Rfk,Ripk3,Sgk1,Sgk2,Sik1,St3gal1,Stk10,Stk17b,Syk,Tlr2,Trf,Trib1
GO:0071248	cellular response to metal ion	0.000116	0.014	10	440	89	16695	0.0227	0.0053	0.1124	0.0264	Akr1c18,Ank3,Fos,Fosb,Hfe,Junb,Jund,Lrrk2,Tfrc,Trf
GO:0001655	urogenital system development	0.000121	0.0141	19	440	273	16695	0.0432	0.0164	0.0696	0.0264	Ace,Dll1,Efnb2,Fbn1,Fgf1,Gcnt3,Gcnt4,Hdac5,Hoxa13,Hoxb13,Hoxd11,Hoxd13,Lamb2,Lrrk2,Pcsk5,Prkx,Prom1,Spry1,Zbtb16
GO:0051239	regulation of multicellular organismal process	0.000122	0.0141	99	440	2639	16695	0.225	0.1581	0.0375	0.0264	Ace,Acpp,Adra2a,Alb,Areg,Atp2b4,Bambi,Btnl2,Cav1,Cd274,Ceacam2,Cebpd,Cela1,Celf4,Chodl,Cpeb3,Cry1,Cyr61,Ddah1,Dll1,Edn3,Efnb2,Exosc6,Fa2h,Fgf1,Fgfr3,Fgfr4,Fos,Foxp2,Fzd1,Fzd6,Gas6,Gcnt2,Ghr,Gpam,Gper1,Grhl3,Grin2d,Hbegf,Hdac5,Hfe,Hoxb3,Hoxb8,Hoxd11,Hoxd13,Hspa5,Ido1,Il18,Il18r1,Il1rn,Irf7,Itpkb,Jund,Kalrn,Klf2,Lgals9,Lrrk2,Maf,Mapt,Mgll,Mycn,Mylip,Ndnf,Nlrc3,Nol3,Nos2,Nr1h4,Phospho1,Plac8,Plk2,Pl…
GO:0010876	lipid localization	0.000126	0.0141	17	440	229	16695	0.0386	0.0137	0.0742	0.0264	Abca12,Abcc4,Ace,Apob,Atp11a,Cav1,Cry1,Dgat2,Fabp2,Gm2a,Hexb,Nos2,Slc10a2,Slc27a2,Slc27a4,Slc51b,Stard5
GO:0042592	homeostatic process	0.000127	0.0141	56	440	1283	16695	0.1273	0.0768	0.0436	0.0264	Abca12,Acox1,Adra2a,Ank3,Apob,Atp2b1,Atp2b4,Bbc3,Bhlha15,Car12,Car4,Cav1,Cry1,Dgat2,Edn3,Ero1lb,Fgfr4,Gas6,Gcnt2,Gcnt4,Gpam,Gper1,Grhl3,Hexb,Hfe,Hkdc1,Homer1,Hoxa13,Il1rn,Itpkb,Klf2,Lipa,Lpcat1,Lrrk2,Mylip,Nol3,Nr1h4,Oma1,Pfkm,Prom1,Ripk3,Sgk1,Sgk2,Slc24a3,Slc26a3,Slc8a1,Slc8b1,Slc9a3,Sox6,Spata7,Tfrc,Tmem64,Trf,Ttpa,Txndc16,Txnrd3
GO:0070373	negative regulation of ERK1 and ERK2 cascade	0.000132	0.0142	8	440	58	16695	0.0182	0.0035	0.1379	0.0264	Atf3,Cav1,Cnksr3,Dusp1,Gper1,Ptprr,Spry1,Spry2
GO:0010604	positive regulation of macromolecule metabolic process	0.000157	0.0166	100	440	2690	16695	0.2273	0.1611	0.0372	0.0264	Ace,Adra2a,Ank3,Apob,Areg,Atf3,Atp2b4,Avpi1,Bambi,Banp,Bbc3,Bhlha15,Bmp3,Btg2,Cav1,Cdc7,Cebpd,Cela1,Celf4,Cpeb3,Csrnp1,Cyr61,Dll1,Dok7,Ebf3,Edn3,Exosc6,Fgf1,Fgfr3,Fgfr4,Fos,Fosb,Fzd1,Gas6,Gcnt2,Gdf15,Ghr,Gper1,Grhl3,Hdac5,Hexb,Hfe,Higd1a,Hivep3,Hnf4g,Hoxa10,Hoxa13,Hoxd10,Hoxd13,Hspa5,Hsph1,Il18,Il1rn,Irf7,Junb,Jund,Kdm8,Klf2,Lgals9,Lpcat1,Lpin2,Lrrk2,Maf,Mapre3,Mgmt,Mycn,Mylip,Ncoa7,Nr1h4,Nr4a1,O…
GO:0001676	long-chain fatty acid metabolic process	0.000167	0.0173	10	440	93	16695	0.0227	0.0056	0.1075	0.0264	Acot4,Cyp2c55,Cyp2c65,Cyp2f2,Cyp4f14,Daglb,Elovl6,Mgll,Slc27a2,Slc27a4
GO:0048518	positive regulation of biological process	0.000176	0.0178	168	440	5042	16695	0.3818	0.302	0.0333	0.0264	Abca12,Abcc4,Abhd6,Ace,Acox1,Acpp,Adra2a,Akr1c18,Alb,Ank3,Apob,Arc,Areg,Atf3,Atp2b4,Avpi1,Azin1,Bambi,Banp,Bbc3,Bhlha15,Bik,Bmp3,Btg2,Btnl2,Cav1,Cd274,Cdc7,Cebpd,Cela1,Celf4,Cnksr3,Col16a1,Col8a1,Cpeb3,Csrnp1,Cyr61,Ddah1,Dgat2,Dll1,Dok7,Dusp1,Ebf3,Edn3,Efnb2,Emilin1,Exosc6,Fgf1,Fgfr3,Fgfr4,Fhl1,Flot2,Fos,Fosb,Foxp2,Fzd1,Gas6,Gcnt2,Gda,Gdf15,Ghr,Gpam,Gper1,Grhl3,Hbegf,Hck,Hdac5,Hexb,Hfe,Higd1a,Hiv…
GO:0061097	regulation of protein tyrosine kinase activity	0.000189	0.0187	8	440	61	16695	0.0182	0.0037	0.1311	0.0264	Ace,Adra2a,Cav1,Dok7,Gas6,Hsph1,Ptk6,Unc119
GO:0031324	negative regulation of cellular metabolic process	0.000197	0.0192	85	440	2215	16695	0.1932	0.1327	0.0384	0.0264	Adra2a,Aebp1,Akr1c18,Aplp1,Atf3,Atp2b4,Bend3,Btg2,Cast,Cav1,Cbx4,Cbx7,Ccdc85b,Cebpd,Cela1,Celf4,Chordc1,Cish,Cnksr3,Cpeb3,Cry1,Depdc1a,Dgat2,Dpep1,Dusp1,Dusp5,Dusp7,Fgfr3,Foxp2,Fry,Fzd1,Fzd6,Gas6,Gper1,Hbegf,Hdac5,Hfe,Hoxb3,Hsph1,Ifitm3,Il18,Itih2,Junb,Jund,Kank2,Lpcat1,Lrrc66,Lrrk2,Maf,Mapk8ip1,Mex3d,Mycn,Nlrc3,Nol3,Nr1h4,Nr4a1,Pcsk1n,Pdcd5,Plk3,Ppp1r15a,Prdm1,Prpsap1,Prr5l,Ptk6,Ptprr,Rasd1,Serp…
GO:0009892	negative regulation of metabolic process	0.00022	0.0201	94	440	2516	16695	0.2136	0.1507	0.0374	0.0264	Ace,Adra2a,Aebp1,Akr1c18,Aplp1,Atf3,Atp2b4,Azin1,Banp,Bend3,Btg2,Cast,Cav1,Cbx4,Cbx7,Ccdc85b,Cebpd,Cela1,Celf4,Chordc1,Cish,Cnksr3,Cpeb3,Cry1,Depdc1a,Dgat2,Dpep1,Dusp1,Dusp5,Dusp7,Fgfr3,Fgfr4,Flot2,Foxp2,Fry,Fzd1,Fzd6,Gas6,Gper1,Hbegf,Hdac5,Hfe,Hoxb3,Hsph1,Ifitm3,Il18,Itih2,Junb,Jund,Kank2,Lgals9,Lpcat1,Lrrc66,Lrrk2,Maf,Mapk8ip1,Mex3d,Mycn,Nlrc3,Nol3,Nos2,Nr1h4,Nr4a1,Oaz2,Pcsk1n,Pdcd5,Plk3,Ppp1r1…
GO:0043405	regulation of MAP kinase activity	0.000221	0.0201	17	440	240	16695	0.0386	0.0144	0.0708	0.0264	Adra2a,Avpi1,Cav1,Dusp1,Dusp5,Dusp7,Edn3,Fgf1,Ghr,Il1rn,Lrrk2,Mapk8ip1,Spry1,Spry2,Syk,Trf,Trib1
GO:0031325	positive regulation of cellular metabolic process	0.000222	0.0201	100	440	2715	16695	0.2273	0.1626	0.0368	0.0264	Ace,Adra2a,Akr1c18,Areg,Atf3,Atp2b4,Avpi1,Bambi,Banp,Bbc3,Bhlha15,Bmp3,Btg2,Cav1,Cdc7,Cebpd,Cela1,Celf4,Cpeb3,Csrnp1,Cyr61,Ddah1,Dgat2,Dll1,Dok7,Ebf3,Edn3,Exosc6,Fgf1,Fgfr3,Fgfr4,Fos,Fosb,Fzd1,Gas6,Gcnt2,Gdf15,Ghr,Gpam,Gper1,Grhl3,Hdac5,Hexb,Hfe,Higd1a,Hivep3,Hnf4g,Hoxa10,Hoxa13,Hoxd10,Hoxd13,Hspa5,Hsph1,Il18,Il1rn,Irf7,Junb,Jund,Kdm8,Klf2,Lgals9,Lpin2,Lrrk2,Maf,Mapre3,Mgmt,Mycn,Ncoa7,Nos2,Nr1h4,…
GO:0010468	regulation of gene expression	0.000223	0.0201	131	440	3765	16695	0.2977	0.2255	0.0348	0.0264	9130019O22Rik,Ace,Aebp1,Ank3,Aplp1,Apob,Apobec2,Atf3,Atp2b4,Bambi,Banp,Bend3,Bhlha15,Bmp3,Brwd3,Btg2,Cav1,Cbx4,Cbx7,Ccdc85b,Cebpd,Cela1,Celf4,Cidec,Cpeb3,Cry1,Csrnp1,Cyr61,Depdc1a,Dll1,Dusp5,Ebf3,Edn3,Fgf1,Fgfr3,Fgfr4,Flot2,Fos,Fosb,Foxp2,Foxq1,Ftx,Fzd1,Fzd6,Gas6,Gcnt2,Gper1,Grhl3,Hck,Hdac5,Hexb,Hfe,Hivep3,Hnf4g,Hoxa10,Hoxa13,Hoxb13,Hoxb2,Hoxb3,Hoxb8,Hoxd10,Hoxd11,Hoxd13,Hsph1,Ifitm3,Igf2bp2,Il18…
GO:0015718	monocarboxylic acid transport	0.000237	0.021	10	440	97	16695	0.0227	0.0058	0.1031	0.0264	Abcc4,Ace,Fabp2,Nos2,Slc10a2,Slc16a12,Slc27a2,Slc27a4,Slc51b,Slc5a6
GO:0006796	phosphate-containing compound metabolic process	0.000263	0.0228	65	440	1597	16695	0.1477	0.0957	0.0407	0.0264	Abhd6,Acpp,Agpat9,Alpi,Cav1,Cdc7,Cdk14,Cry1,Dclk1,Dusp1,Dusp7,Fgfr3,Fgfr4,Frk,Gas6,Ghr,Gmpr,Gpam,Hck,Hexb,Hkdc1,Il18,Itpkb,Kalrn,Lpcat1,Lpcat4,Lrat,Lrrk2,Mapk8ip1,Matk,Mocos,Nt5c2,Oas2,Paics,Papss2,Pde11a,Pdp1,Pfkm,Phospho1,Pigyl,Pim3,Pip5k1a,Pla2g2a,Plk2,Plk3,Ppp1r15a,Prkg2,Prkx,Prpsap1,Ptk6,Ptpn13,Ptprr,Ptpru,Rfk,Ripk3,Sgk1,Sgk2,Sik1,St3gal1,Stk10,Stk17b,Syk,Tlr2,Trf,Trib1
GO:0061098	positive regulation of protein tyrosine kinase activity	0.000275	0.0228	6	440	35	16695	0.0136	0.0021	0.1714	0.0264	Ace,Adra2a,Dok7,Gas6,Hsph1,Unc119
GO:0045860	positive regulation of protein kinase activity	0.000278	0.0228	23	440	389	16695	0.0523	0.0233	0.0591	0.0264	Ace,Adra2a,Atp2b4,Avpi1,Cyr61,Dok7,Edn3,Fgf1,Gas6,Ghr,Higd1a,Hspa5,Hsph1,Il1rn,Lrrk2,Mapre3,Ripk3,Spry2,Stk10,Syk,Traf4,Trf,Unc119
GO:0001932	regulation of protein phosphorylation	0.000278	0.0228	54	440	1262	16695	0.1227	0.0756	0.0428	0.0264	Ace,Adra2a,Atf3,Atp2b4,Avpi1,Bmp3,Cav1,Chordc1,Cish,Cnksr3,Cyr61,Dok7,Dusp1,Dusp5,Dusp7,Edn3,Fgf1,Fgfr3,Fgfr4,Fzd1,Gas6,Gcnt2,Gdf15,Ghr,Gper1,Hfe,Higd1a,Hspa5,Hsph1,Il18,Il1rn,Itpkb,Lgals9,Lrrc66,Lrrk2,Mapk8ip1,Mapre3,Ppp1r15a,Prr5l,Ptk6,Ptprr,Rarres2,Reg3b,Ripk3,Spry1,Spry2,Stk10,Syk,Tlr2,Traf4,Trf,Trib1,Tspyl2,Unc119
GO:0019432	triglyceride biosynthetic process	0.000282	0.0228	4	440	13	16695	0.0091	0.0008	0.3077	0.0264	Agpat9,Dgat2,Gpam,Lpin2
GO:0032092	positive regulation of protein binding	0.000302	0.024	9	440	82	16695	0.0205	0.0049	0.1098	0.0264	Ace,Bambi,Cav1,Hfe,Lrrk2,Mapre3,Pacs1,Plk2,Traf4
GO:0009893	positive regulation of metabolic process	0.000307	0.024	112	440	3142	16695	0.2545	0.1882	0.0356	0.0264	Abhd6,Ace,Adra2a,Akr1c18,Ank3,Apob,Areg,Atf3,Atp2b4,Avpi1,Azin1,Bambi,Banp,Bbc3,Bhlha15,Bmp3,Btg2,Cav1,Cdc7,Cebpd,Cela1,Celf4,Cpeb3,Csrnp1,Cyr61,Ddah1,Dgat2,Dll1,Dok7,Ebf3,Edn3,Exosc6,Fgf1,Fgfr3,Fgfr4,Fos,Fosb,Fzd1,Gas6,Gcnt2,Gdf15,Ghr,Gpam,Gper1,Grhl3,Hdac5,Hexb,Hfe,Higd1a,Hivep3,Hnf4g,Hoxa10,Hoxa13,Hoxd10,Hoxd13,Hsd17b13,Hspa5,Hsph1,Il18,Il1rn,Irf7,Junb,Jund,Kalrn,Kdm8,Klf2,Lgals9,Lpcat1,Lpin2,…
GO:0032268	regulation of cellular protein metabolic process	0.000319	0.0241	84	440	2215	16695	0.1909	0.1327	0.0379	0.0264	Ace,Adra2a,Aplp1,Atf3,Atp2b4,Avpi1,Bbc3,Bmp3,Btg2,Cast,Cav1,Chordc1,Cish,Cnksr3,Cpeb3,Cry1,Cyr61,Dok7,Dpep1,Dusp1,Dusp5,Dusp7,Edn3,Fgf1,Fgfr3,Fgfr4,Fry,Fzd1,Gas6,Gcnt2,Gdf15,Ghr,Gper1,Hfe,Higd1a,Hspa5,Hsph1,Igf2bp2,Il18,Il1rn,Itih2,Itpkb,Lgals9,Lrrc66,Lrrk2,Mapk8ip1,Mapre3,Mex3d,Mylip,Nlrc3,Nol3,Nr4a1,Pcsk1n,Pdcd5,Plk2,Plk3,Ppp1r15a,Prr5l,Ptk6,Ptprr,Ramp1,Rarres2,Reg3b,Ripk3,Rnf180,Rplp1,Serpina9…
GO:0050790	regulation of catalytic activity	0.000322	0.0241	68	440	1703	16695	0.1545	0.102	0.0399	0.0264	Ace,Adra2a,Arhgap8,Atp2b4,Avpi1,Azin1,Bbc3,Cast,Cav1,Chn2,Chordc1,Cish,Cyr61,Dok7,Dpep1,Dusp1,Dusp5,Dusp7,Edn3,Fgf1,Fgfr3,Fgfr4,Gas6,Ghr,Gper1,Grhl3,Higd1a,Hspa5,Hsph1,Il1rn,Iqgap2,Itih2,Kalrn,Lgals9,Lrrc66,Lrrk2,Mapk8ip1,Mapre3,Mgmt,Nol3,Nos2,Nr4a1,Oaz2,Pcsk1n,Pdcd5,Pip5k1a,Ppp1r15a,Prpsap1,Ptk6,Rfk,Ripk3,Rnf180,Serpina9,Serping1,Slpi,Spry1,Spry2,Stk10,Syk,Timp4,Tmem64,Traf4,Trf,Trib1,Tspyl2,Unc…
GO:1901605	alpha-amino acid metabolic process	0.000326	0.0241	15	440	203	16695	0.0341	0.0122	0.0739	0.0264	Ahcyl2,Aldh1l1,Aldh1l2,Azin1,Csad,Ddah1,Dpep1,Dtd1,Ero1lb,Gatm,Ghr,Gpt2,Ido1,Nos2,P4ha1
GO:0033674	positive regulation of kinase activity	0.000328	0.0241	24	440	419	16695	0.0545	0.0251	0.0573	0.0264	Ace,Adra2a,Atp2b4,Avpi1,Cyr61,Dok7,Edn3,Fgf1,Fgfr3,Gas6,Ghr,Higd1a,Hspa5,Hsph1,Il1rn,Lrrk2,Mapre3,Ripk3,Spry2,Stk10,Syk,Traf4,Trf,Unc119
GO:1903748	negative regulation of establishment of protein localization to mitochondrion	0.000343	0.0244	3	440	6	16695	0.0068	0.0004	0.5	0.0264	Hsph1,Lrrk2,Nol3
GO:0008610	lipid biosynthetic process	0.000345	0.0244	23	440	395	16695	0.0523	0.0237	0.0582	0.0264	Acss2,Agpat9,Akr1c18,B3gnt5,Cyp11a1,Dgat2,Dhrs9,Elovl6,Fa2h,Fads2,Gpam,Hexb,Lpcat1,Lpcat4,Lpin2,Mgll,Pigyl,Pip5k1a,Rdh9,Slc27a2,St3gal1,St3gal6,Syk
GO:0072661	protein targeting to plasma membrane	0.000349	0.0244	5	440	24	16695	0.0114	0.0014	0.2083	0.0264	Ank3,Gas6,Pacs1,Pip5k1a,Prkg2
GO:0009889	regulation of biosynthetic process	0.000352	0.0244	127	440	3666	16695	0.2886	0.2196	0.0346	0.0264	9130019O22Rik,Abhd6,Adra2a,Aebp1,Akr1c18,Aplp1,Apob,Areg,Atf3,Atp2b4,Bambi,Banp,Bend3,Bhlha15,Bmp3,Brwd3,Btg2,Cav1,Cbx4,Cbx7,Ccdc85b,Cdc7,Cebpd,Cela1,Cidec,Cpeb3,Cry1,Csrnp1,Cyr61,Ddah1,Depdc1a,Dgat2,Dll1,Dusp1,Dusp5,Ebf3,Fgf1,Fgfr3,Fgfr4,Fos,Fosb,Foxp2,Foxq1,Fzd1,Fzd6,Gas6,Gpam,Gper1,Grhl3,Hbegf,Hck,Hdac5,Hexb,Hfe,Hivep3,Hnf4g,Hoxa10,Hoxa13,Hoxb13,Hoxb2,Hoxb3,Hoxb8,Hoxd10,Hoxd11,Hoxd13,Hsd17b13,…
GO:0051338	regulation of transferase activity	0.000374	0.0254	37	440	776	16695	0.0841	0.0465	0.0477	0.0264	Ace,Adra2a,Atp2b4,Avpi1,Cav1,Chordc1,Cish,Cyr61,Dok7,Dusp1,Dusp5,Dusp7,Edn3,Fgf1,Fgfr3,Gas6,Ghr,Higd1a,Hspa5,Hsph1,Il1rn,Lrrc66,Lrrk2,Mapk8ip1,Mapre3,Prpsap1,Ptk6,Ripk3,Spry1,Spry2,Stk10,Syk,Traf4,Trf,Trib1,Tspyl2,Unc119
GO:0044249	cellular biosynthetic process	0.000377	0.0254	119	440	3397	16695	0.2705	0.2035	0.035	0.0264	Acss2,Adh1,Adra2a,Aebp1,Agpat9,Akr1c18,Apob,Atf3,Azin1,B3gnt5,B3gnt7,B4galnt2,Banp,Bend3,Bhlha15,Btg2,Cbx4,Cbx7,Ccdc85b,Cdc7,Cebpd,Cidec,Cpeb3,Cry1,Csrnp1,Cyp11a1,Daglb,Ddah1,Depdc1a,Dgat2,Dhrs9,Dtd1,Ebf3,Elovl6,Fa2h,Fads2,Fos,Fosb,Foxp2,Foxq1,Fut4,Fut9,Gatm,Gcnt2,Gcnt3,Gpam,Grhl3,Hdac5,Hexb,Hivep3,Hnf4g,Hoxa10,Hoxa13,Hoxb13,Hoxb2,Hoxb3,Hoxb8,Hoxd10,Hoxd11,Hoxd13,Ido1,Irf7,Junb,Jund,Kank2,Kdm8,Kl…
GO:0030323	respiratory tube development	0.000402	0.0267	15	440	207	16695	0.0341	0.0124	0.0725	0.0264	Abca12,Ace,Fgf1,Fgfr3,Fgfr4,Foxp2,Insc,Klf2,Lipa,Mycn,Pcsk5,Sparc,Spry1,Spry2,Traf4
GO:0034112	positive regulation of homotypic cell-cell adhesion	0.000413	0.0271	13	440	164	16695	0.0295	0.0098	0.0793	0.0264	Ank3,Btnl2,Cav1,Cd274,Efnb2,Flot2,Gpam,Hsph1,Il18,Itpkb,Lgals9,Syk,Zbtb16
GO:0009991	response to extracellular stimulus	0.000448	0.029	17	440	255	16695	0.0386	0.0153	0.0667	0.0264	Alb,Atf3,Bhlha15,Fos,Gas6,Gatm,Higd1a,Hspa5,Htr4,Lrrk2,Mapt,Nr1h4,Oma1,Pcsk1n,Rnf152,Suox,Tfrc
GO:0043409	negative regulation of MAPK cascade	0.000463	0.0295	12	440	145	16695	0.0273	0.0087	0.0828	0.0264	Atf3,Cav1,Cnksr3,Dusp1,Dusp5,Dusp7,Gper1,Hsph1,Mapk8ip1,Ptprr,Spry1,Spry2
GO:0042493	response to drug	0.000468	0.0295	15	440	210	16695	0.0341	0.0126	0.0714	0.0264	Abcc4,Abcg2,Cyp4b1,Dpep1,Fos,Fzd1,Gas6,Hdac5,Junb,Jund,Nos2,Slc18a1,Slc46a1,Tfrc,Tlr2
GO:0072001	renal system development	0.000473	0.0295	16	440	233	16695	0.0364	0.014	0.0687	0.0264	Ace,Dll1,Efnb2,Fbn1,Fgf1,Gcnt3,Gcnt4,Hdac5,Hoxd11,Lamb2,Lrrk2,Pcsk5,Prkx,Prom1,Spry1,Zbtb16
GO:0006639	acylglycerol metabolic process	0.000493	0.0299	8	440	70	16695	0.0182	0.0042	0.1143	0.0264	Abhd6,Agpat9,Apob,Cav1,Dgat2,Gpam,Lpin2,Mgll
GO:0006720	isoprenoid metabolic process	0.000493	0.0299	8	440	70	16695	0.0182	0.0042	0.1143	0.0264	Adh1,Akr1c18,Dhrs9,Lrat,Rarres2,Rbp2,Rdh9,Ttr
GO:0046777	protein autophosphorylation	0.000499	0.0299	14	440	189	16695	0.0318	0.0113	0.0741	0.0264	Fgfr3,Fgfr4,Frk,Hck,Lrrk2,Matk,Pim3,Prkg2,Prkx,Ptk6,Ripk3,Stk10,Stk17b,Syk
GO:0010605	negative regulation of macromolecule metabolic process	0.000527	0.0311	85	440	2283	16695	0.1932	0.1367	0.0372	0.0264	Ace,Aebp1,Atf3,Atp2b4,Azin1,Banp,Bend3,Btg2,Cast,Cav1,Cbx4,Cbx7,Ccdc85b,Cebpd,Cela1,Celf4,Chordc1,Cish,Cnksr3,Cpeb3,Cry1,Depdc1a,Dpep1,Dusp1,Dusp5,Dusp7,Fgfr3,Fgfr4,Flot2,Foxp2,Fry,Fzd1,Fzd6,Gas6,Gper1,Hbegf,Hdac5,Hfe,Hoxb3,Hsph1,Ifitm3,Il18,Itih2,Junb,Jund,Kank2,Lgals9,Lrrc66,Lrrk2,Maf,Mapk8ip1,Mex3d,Nlrc3,Nol3,Nos2,Nr1h4,Nr4a1,Pcsk1n,Pdcd5,Plk3,Ppp1r15a,Prdm1,Prr5l,Ptk6,Ptprr,Rasd1,Serpina9,Ser…
GO:0042325	regulation of phosphorylation	0.000532	0.0311	56	440	1358	16695	0.1273	0.0813	0.0412	0.0264	Ace,Adra2a,Areg,Atf3,Atp2b4,Avpi1,Bmp3,Cav1,Chordc1,Cish,Cnksr3,Cyr61,Dok7,Dusp1,Dusp5,Dusp7,Edn3,Fgf1,Fgfr3,Fgfr4,Fzd1,Gas6,Gcnt2,Gdf15,Ghr,Gper1,Hfe,Higd1a,Hspa5,Hsph1,Il18,Il1rn,Itpkb,Lgals9,Lrrc66,Lrrk2,Mapk8ip1,Mapre3,Ppp1r15a,Prpsap1,Prr5l,Ptk6,Ptprr,Rarres2,Reg3b,Ripk3,Spry1,Spry2,Stk10,Syk,Tlr2,Traf4,Trf,Trib1,Tspyl2,Unc119
GO:0001822	kidney development	0.000543	0.0314	15	440	213	16695	0.0341	0.0128	0.0704	0.0264	Ace,Dll1,Efnb2,Fbn1,Fgf1,Gcnt3,Gcnt4,Hoxd11,Lamb2,Lrrk2,Pcsk5,Prkx,Prom1,Spry1,Zbtb16
GO:0009100	glycoprotein metabolic process	0.000583	0.0328	17	440	261	16695	0.0386	0.0156	0.0651	0.0264	B3gnt5,B3gnt7,B4galnt2,Cela1,Fut4,Fut9,Gcnt2,Gcnt3,Mgat4c,Ndnf,Oas2,Porcn,Slc35d1,St3gal1,St3gal6,Tmem5,Xylt1
GO:0048522	positive regulation of cellular process	0.000584	0.0328	150	440	4516	16695	0.3409	0.2705	0.0332	0.0264	Abca12,Abcc4,Ace,Acpp,Adra2a,Akr1c18,Ank3,Apob,Arc,Areg,Atf3,Atp2b4,Avpi1,Azin1,Bambi,Banp,Bbc3,Bhlha15,Bik,Bmp3,Btg2,Btnl2,Cav1,Cd274,Cdc7,Cebpd,Cela1,Celf4,Cnksr3,Col16a1,Col8a1,Cpeb3,Csrnp1,Cyr61,Ddah1,Dgat2,Dll1,Dok7,Dusp1,Ebf3,Edn3,Efnb2,Emilin1,Exosc6,Fgf1,Fgfr3,Fgfr4,Flot2,Fos,Fosb,Foxp2,Fzd1,Gas6,Gcnt2,Gda,Gdf15,Ghr,Gpam,Gper1,Grhl3,Hbegf,Hck,Hdac5,Hexb,Hfe,Higd1a,Hivep3,Hnf4g,Hoxa10,Hoxa…
GO:1901660	calcium ion export	0.000588	0.0328	3	440	7	16695	0.0068	0.0004	0.4286	0.0264	Atp2b1,Atp2b4,Slc8a1
GO:0006638	neutral lipid metabolic process	0.000597	0.033	8	440	72	16695	0.0182	0.0043	0.1111	0.0264	Abhd6,Agpat9,Apob,Cav1,Dgat2,Gpam,Lpin2,Mgll
GO:0019216	regulation of lipid metabolic process	0.000609	0.0332	18	440	286	16695	0.0409	0.0171	0.0629	0.0264	Abhd6,Adra2a,Akr1c18,Apob,Cav1,Cyr61,Dgat2,Fgf1,Fgfr3,Fgfr4,Gpam,Gper1,Hsd17b13,Lpcat1,Nr1h4,Rarres2,Sik1,Sorbs1
GO:0009719	response to endogenous stimulus	0.000621	0.0335	47	440	1092	16695	0.1068	0.0654	0.043	0.0264	Adh1,Adra2a,Akr1c18,Alpi,Aplp1,Areg,Atp2b4,Bambi,Bmp3,Cav1,Col16a1,Cpeb3,Cry1,Cyp11a1,Duox2,Fgf1,Fgfr3,Fgfr4,Fos,Gatm,Gcnt2,Ghr,Gpam,Gper1,Hdac5,Hfe,Hnf4g,Homer1,Ier2,Il18,Il1rn,Junb,Jund,Lrrk2,Mylip,Nr1h4,Nr4a1,P2ry6,Paqr7,Pdcd5,Sgk1,Slc26a3,Slc8a1,Sorbs1,Sox6,Syk,Tlr2
GO:0001934	positive regulation of protein phosphorylation	0.000647	0.0343	39	440	857	16695	0.0886	0.0513	0.0455	0.0264	Ace,Adra2a,Atp2b4,Avpi1,Bmp3,Cav1,Cyr61,Dok7,Edn3,Fgf1,Fgfr3,Fgfr4,Fzd1,Gas6,Gcnt2,Gdf15,Ghr,Gper1,Hfe,Higd1a,Hspa5,Hsph1,Il18,Il1rn,Lgals9,Lrrk2,Mapre3,Ppp1r15a,Prr5l,Rarres2,Reg3b,Ripk3,Spry2,Stk10,Syk,Tlr2,Traf4,Trf,Unc119
GO:0006575	cellular modified amino acid metabolic process	0.000649	0.0343	13	440	172	16695	0.0295	0.0103	0.0756	0.0264	Ahcyl2,Aldh1l1,Aldh1l2,Ddah1,Dpep1,Duox2,Ero1lb,Gatm,Gcnt4,Ghr,Ido1,P4ha1,Txnrd3
GO:0046463	acylglycerol biosynthetic process	0.000673	0.0343	4	440	16	16695	0.0091	0.001	0.25	0.0264	Agpat9,Dgat2,Gpam,Lpin2
GO:0046460	neutral lipid biosynthetic process	0.000673	0.0343	4	440	16	16695	0.0091	0.001	0.25	0.0264	Agpat9,Dgat2,Gpam,Lpin2
GO:0009258	10-formyltetrahydrofolate catabolic process	0.000693	0.0343	2	440	2	16695	0.0045	0.0001	1	0.0264	Aldh1l1,Aldh1l2
GO:0009397	folic acid-containing compound catabolic process	0.000693	0.0343	2	440	2	16695	0.0045	0.0001	1	0.0264	Aldh1l1,Aldh1l2
GO:0042560	pteridine-containing compound catabolic process	0.000693	0.0343	2	440	2	16695	0.0045	0.0001	1	0.0264	Aldh1l1,Aldh1l2
GO:2000124	regulation of endocannabinoid signaling pathway	0.000693	0.0343	2	440	2	16695	0.0045	0.0001	1	0.0264	Abhd6,Mgll
GO:0046395	carboxylic acid catabolic process	0.000707	0.0343	12	440	152	16695	0.0273	0.0091	0.0789	0.0264	Acot4,Acox1,Aldh1l1,Aldh1l2,Bckdha,Csad,Dtd1,Ido1,Lpin2,Nos2,Slc27a2,Slc27a4
GO:0016054	organic acid catabolic process	0.000707	0.0343	12	440	152	16695	0.0273	0.0091	0.0789	0.0264	Acot4,Acox1,Aldh1l1,Aldh1l2,Bckdha,Csad,Dtd1,Ido1,Lpin2,Nos2,Slc27a2,Slc27a4
GO:0050801	ion homeostasis	0.000736	0.0347	28	440	551	16695	0.0636	0.033	0.0508	0.0264	Ank3,Atp2b1,Atp2b4,Bbc3,Car12,Car4,Cav1,Dgat2,Edn3,Fgfr4,Gpam,Gper1,Hexb,Hfe,Lrrk2,Nol3,Nr1h4,Sgk1,Sgk2,Slc24a3,Slc26a3,Slc8a1,Slc8b1,Slc9a3,Tfrc,Tmem64,Trf,Ttpa
GO:0015893	drug transport	0.00074	0.0347	5	440	28	16695	0.0114	0.0017	0.1786	0.0264	Abcc4,Abcg2,Slc18a1,Slc46a1,Tlr2
GO:0034105	positive regulation of tissue remodeling	0.00074	0.0347	5	440	28	16695	0.0114	0.0017	0.1786	0.0264	Il18,Syk,Tfrc,Tmem64,Trf
GO:0032844	regulation of homeostatic process	0.000748	0.0347	24	440	444	16695	0.0545	0.0266	0.0541	0.0264	Acox1,Adra2a,Ank3,Bbc3,Cav1,Ceacam2,Dll1,Fgfr4,Fhl1,Gpam,Gper1,Il18,Itpkb,Lrrk2,Nol3,Nr1h4,Pim3,Ripk3,Slc8a1,Syk,Tfrc,Tmem64,Trf,Tsc22d3
GO:0070887	cellular response to chemical stimulus	0.000756	0.0347	71	440	1853	16695	0.1614	0.111	0.0383	0.0264	Adra2a,Akr1c18,Alpi,Ank3,Aplp1,Atf3,Atp2b4,Bambi,Bhlha15,Bmp3,Cav1,Cdip1,Cish,Col16a1,Cpeb3,Cyp11a1,Cyp2f2,Dgat2,Dpep1,Duox2,Edn3,Fgf1,Fgfr3,Fgfr4,Fos,Fosb,Gas6,Gcnt2,Ghr,Gpam,Gper1,Hbegf,Hfe,Higd1a,Hnf4g,Hspa5,Hyou1,Ifitm3,Il18,Il18r1,Il1rn,Junb,Jund,Lifr,Lrrc66,Lrrk2,Mapt,Ndnf,Nol3,Nos2,Nr1h4,Nr4a1,P2ry6,Pdcd5,Pip5k1a,Plk3,Ppp1r15a,Ptk6,Saa1,Sgk1,Slc26a3,Slc8a1,Sorbs1,Sox6,Sparc,Syk,Tfrc,Tlr2,T…
GO:0043408	regulation of MAPK cascade	0.000757	0.0347	31	440	635	16695	0.0705	0.038	0.0488	0.0264	Adra2a,Atf3,Avpi1,Bmp3,Cav1,Cnksr3,Cyr61,Dusp1,Dusp5,Dusp7,Edn3,Fgf1,Fgfr3,Fgfr4,Gas6,Gcnt2,Gdf15,Ghr,Gper1,Hsph1,Il1rn,Lrrk2,Mapk8ip1,Ptprr,Spry1,Spry2,Syk,Tlr2,Traf4,Trf,Trib1
GO:0010941	regulation of cell death	0.000793	0.0359	60	440	1506	16695	0.1364	0.0902	0.0398	0.0264	Ace,Akr1c18,Alb,Atf3,Bbc3,Bik,Bmp3,Btg2,Cast,Cav1,Cidec,Cyr61,Dll1,Dpep1,Dusp1,Fgfr3,Gas6,Gdf15,Ghr,Gpam,Gper1,Hck,Higd1a,Hoxa13,Hspa5,Hsph1,Hyou1,Ido1,Il18,Il1rn,Itpkb,Junb,Jund,Kank2,Lifr,Lrrk2,Mapk8ip1,Mgmt,Mycn,Ndnf,Nol3,Nr1h4,Nr4a1,Pdcd5,Pim3,Plac8,Plk2,Plk3,Reg3b,Ripk3,Sgk1,Sgk2,Spry2,Stk10,Stk17b,Tbx3,Traf4,Tsc22d3,Ttpa,Zbtb16
GO:0071900	regulation of protein serine/threonine kinase activity	0.000799	0.0359	21	440	368	16695	0.0477	0.022	0.0571	0.0264	Adra2a,Atp2b4,Avpi1,Cav1,Chordc1,Dusp1,Dusp5,Dusp7,Edn3,Fgf1,Ghr,Higd1a,Il1rn,Lrrk2,Mapk8ip1,Mapre3,Spry1,Spry2,Syk,Trf,Trib1
GO:0019219	regulation of nucleobase-containing compound metabolic process	0.000806	0.0359	119	440	3463	16695	0.2705	0.2074	0.0344	0.0264	9130019O22Rik,Adra2a,Aebp1,Aplp1,Areg,Atf3,Atp2b4,Bambi,Banp,Bend3,Bhlha15,Bmp3,Brwd3,Btg2,Cav1,Cbx4,Cbx7,Ccdc85b,Cdc7,Cebpd,Cela1,Celf4,Cidec,Cpeb3,Cry1,Csrnp1,Cyr61,Depdc1a,Dll1,Dusp1,Dusp5,Ebf3,Exosc6,Fgf1,Fgfr3,Fgfr4,Fos,Fosb,Foxp2,Foxq1,Ftx,Fzd1,Fzd6,Gas6,Gper1,Grhl3,Hck,Hdac5,Hexb,Hfe,Hivep3,Hnf4g,Hoxa10,Hoxa13,Hoxb13,Hoxb2,Hoxb3,Hoxb8,Hoxd10,Hoxd11,Hoxd13,Hspa5,Hsph1,Ifitm3,Irf7,Junb,Jund,…
GO:0022409	positive regulation of cell-cell adhesion	0.000831	0.0361	14	440	199	16695	0.0318	0.0119	0.0704	0.0264	Ank3,Btnl2,Cav1,Cd274,Efnb2,Flot2,Gcnt2,Gpam,Hsph1,Il18,Itpkb,Lgals9,Syk,Zbtb16
GO:0044282	small molecule catabolic process	0.000832	0.0361	15	440	222	16695	0.0341	0.0133	0.0676	0.0264	Acot4,Acox1,Adh1,Akr1c18,Aldh1l1,Aldh1l2,Bckdha,Csad,Dtd1,Ido1,Lpin2,Nos2,Pfkm,Slc27a2,Slc27a4
GO:0042327	positive regulation of phosphorylation	0.000834	0.0361	40	440	898	16695	0.0909	0.0538	0.0445	0.0264	Ace,Adra2a,Areg,Atp2b4,Avpi1,Bmp3,Cav1,Cyr61,Dok7,Edn3,Fgf1,Fgfr3,Fgfr4,Fzd1,Gas6,Gcnt2,Gdf15,Ghr,Gper1,Hfe,Higd1a,Hspa5,Hsph1,Il18,Il1rn,Lgals9,Lrrk2,Mapre3,Ppp1r15a,Prr5l,Rarres2,Reg3b,Ripk3,Spry2,Stk10,Syk,Tlr2,Traf4,Trf,Unc119
GO:0090199	regulation of release of cytochrome c from mitochondria	0.000864	0.0371	6	440	43	16695	0.0136	0.0026	0.1395	0.0264	Bbc3,Bik,Gper1,Higd1a,Nol3,Pdcd5
GO:0031326	regulation of cellular biosynthetic process	0.000917	0.039	123	440	3613	16695	0.2795	0.2164	0.034	0.0264	9130019O22Rik,Adra2a,Aebp1,Akr1c18,Aplp1,Areg,Atf3,Atp2b4,Bambi,Banp,Bend3,Bhlha15,Bmp3,Brwd3,Btg2,Cav1,Cbx4,Cbx7,Ccdc85b,Cdc7,Cebpd,Cela1,Cidec,Cpeb3,Cry1,Csrnp1,Cyr61,Ddah1,Depdc1a,Dgat2,Dll1,Dusp1,Dusp5,Ebf3,Fgf1,Fgfr3,Fgfr4,Fos,Fosb,Foxp2,Foxq1,Fzd1,Fzd6,Gas6,Gpam,Gper1,Grhl3,Hbegf,Hck,Hdac5,Hexb,Hfe,Hivep3,Hnf4g,Hoxa10,Hoxa13,Hoxb13,Hoxb2,Hoxb3,Hoxb8,Hoxd10,Hoxd11,Hoxd13,Hsph1,Ifitm3,Igf2bp2…
GO:0070235	regulation of activation-induced cell death of T cells	0.000922	0.039	3	440	8	16695	0.0068	0.0005	0.375	0.0264	Gpam,Ripk3,Tsc22d3
GO:0032269	negative regulation of cellular protein metabolic process	0.000934	0.039	41	440	933	16695	0.0932	0.0559	0.0439	0.0264	Atf3,Atp2b4,Btg2,Cast,Cav1,Chordc1,Cish,Cnksr3,Cpeb3,Cry1,Dpep1,Dusp1,Dusp5,Dusp7,Fry,Gas6,Gper1,Hfe,Hsph1,Il18,Itih2,Lrrc66,Lrrk2,Mapk8ip1,Mex3d,Nol3,Nr4a1,Pcsk1n,Pdcd5,Ppp1r15a,Prr5l,Ptk6,Ptprr,Serpina9,Serping1,Slpi,Spry1,Spry2,Timp4,Trib1,Wfdc2
GO:2000112	regulation of cellular macromolecule biosynthetic process	0.000939	0.039	115	440	3339	16695	0.2614	0.2	0.0344	0.0264	9130019O22Rik,Aebp1,Aplp1,Areg,Atf3,Atp2b4,Bambi,Banp,Bend3,Bhlha15,Bmp3,Brwd3,Btg2,Cav1,Cbx4,Cbx7,Ccdc85b,Cdc7,Cebpd,Cela1,Cidec,Cpeb3,Cry1,Csrnp1,Cyr61,Depdc1a,Dll1,Dusp1,Dusp5,Ebf3,Fgf1,Fgfr3,Fgfr4,Fos,Fosb,Foxp2,Foxq1,Fzd1,Fzd6,Gas6,Gper1,Grhl3,Hbegf,Hck,Hdac5,Hexb,Hfe,Hivep3,Hnf4g,Hoxa10,Hoxa13,Hoxb13,Hoxb2,Hoxb3,Hoxb8,Hoxd10,Hoxd11,Hoxd13,Hsph1,Igf2bp2,Irf7,Junb,Jund,Kank2,Kdm8,Klf2,Lpin2,M…
GO:0051347	positive regulation of transferase activity	0.000992	0.0408	25	440	480	16695	0.0568	0.0288	0.0521	0.0264	Ace,Adra2a,Atp2b4,Avpi1,Cyr61,Dok7,Edn3,Fgf1,Fgfr3,Gas6,Ghr,Higd1a,Hspa5,Hsph1,Il1rn,Lrrk2,Mapre3,Ripk3,Spry2,Stk10,Syk,Traf4,Trf,Trib1,Unc119
GO:0035295	tube development	0.001	0.0409	30	440	618	16695	0.0682	0.037	0.0485	0.0264	Abca12,Ace,Areg,Dll1,Efnb2,Fgf1,Fgfr3,Fgfr4,Foxp2,Fzd1,Fzd6,Grhl3,Hdac5,Hoxd11,Hoxd13,Insc,Klf2,Lipa,Mycn,Pcsk5,Prdm1,Prkx,Ptk6,Rarres2,Slc8a1,Sparc,Spry1,Spry2,Tbx3,Traf4

## Sheet: Common DEGs_VLAD
Table S2E. VLAD analysis of commonly dysregulated genes
TermID	Term	P	Q	k	n	K	N	k/n	K/N	k/K	n/N	Symbols
GO:0044255	cellular lipid metabolic process	1.84e-08	4.17e-05	18	85	729	16834	0.2118	0.0433	0.0247	0.005	Acaa1b,Acss2,Adh1,Apob,Cyp2f2,Dgat2,Dhrs9,Fads2,Gm2a,Gpam,Hexb,Lipa,Lpcat1,Lpcat4,Mgll,Slc27a2,St3gal6,Syk
GO:0006629	lipid metabolic process	2.82e-07	0.000319	19	85	973	16834	0.2235	0.0578	0.0195	0.005	Acaa1b,Acss2,Adh1,Apob,Cyp2f2,Dgat2,Dhrs9,Fads2,Gm2a,Gpam,Hexb,Lipa,Lpcat1,Lpcat4,Mgll,Pla2g2a,Slc27a2,St3gal6,Syk
GO:0032787	monocarboxylic acid metabolic process	5.57e-07	0.000328	13	85	465	16834	0.1529	0.0276	0.028	0.005	Acaa1b,Acss2,Adh1,Cyp2f2,Dhrs9,Fads2,Gpam,Lipa,Mgll,P4ha1,Pfkm,Slc27a2,Syk
GO:0008610	lipid biosynthetic process	5.79e-07	0.000328	12	85	390	16834	0.1412	0.0232	0.0308	0.005	Acss2,Dgat2,Dhrs9,Fads2,Gpam,Hexb,Lpcat1,Lpcat4,Mgll,Slc27a2,St3gal6,Syk
GO:0019752	carboxylic acid metabolic process	4.92e-06	0.00223	15	85	754	16834	0.1765	0.0448	0.0199	0.005	Acaa1b,Acss2,Adh1,Aldh1l1,Cyp2f2,Dhrs9,Fads2,Gpam,Lipa,Mgll,Nos2,P4ha1,Pfkm,Slc27a2,Syk
GO:0043436	oxoacid metabolic process	1.14e-05	0.00432	15	85	809	16834	0.1765	0.0481	0.0185	0.005	Acaa1b,Acss2,Adh1,Aldh1l1,Cyp2f2,Dhrs9,Fads2,Gpam,Lipa,Mgll,Nos2,P4ha1,Pfkm,Slc27a2,Syk
GO:0006082	organic acid metabolic process	1.38e-05	0.00447	15	85	822	16834	0.1765	0.0488	0.0182	0.005	Acaa1b,Acss2,Adh1,Aldh1l1,Cyp2f2,Dhrs9,Fads2,Gpam,Lipa,Mgll,Nos2,P4ha1,Pfkm,Slc27a2,Syk
GO:0006631	fatty acid metabolic process	1.97e-05	0.00558	9	85	299	16834	0.1059	0.0178	0.0301	0.005	Acaa1b,Acss2,Cyp2f2,Fads2,Gpam,Lipa,Mgll,Slc27a2,Syk
GO:0065008	regulation of biological quality	3.04e-05	0.00747	30	85	2838	16834	0.3529	0.1686	0.0106	0.005	Adh1,Alb,Apob,Atp2b4,Dgat2,Dhrs9,Duox2,Fzd6,Gcnt4,Gm2a,Gpam,Grhl3,Hexb,Hfe,Homer1,Lipa,Lpcat1,Mgll,Mylip,Nol3,Nos2,Pcsk5,Pfkm,Plk2,Sgk1,Sh3kbp1,Spata7,Thbd,Txndc16,Wipf3
GO:0044281	small molecule metabolic process	3.3e-05	0.00747	20	85	1471	16834	0.2353	0.0874	0.0136	0.005	Acaa1b,Acss2,Adh1,Aldh1l1,Apob,Cyp2f2,Dgat2,Dhrs9,Fads2,Gda,Gpam,Lipa,Lpcat1,Mgll,Nos2,P4ha1,Paics,Pfkm,Slc27a2,Syk
GO:0042445	hormone metabolic process	3.68e-05	0.00757	6	85	123	16834	0.0706	0.0073	0.0488	0.005	Adh1,Dhrs9,Duox2,Gcnt4,Hfe,Pcsk5
GO:0032310	prostaglandin secretion	7.53e-05	0.0142	2	85	3	16834	0.0235	0.0002	0.6667	0.005	Abcc4,Nos2
GO:0072330	monocarboxylic acid biosynthetic process	8.86e-05	0.0154	6	85	144	16834	0.0706	0.0086	0.0417	0.005	Acss2,Dhrs9,Fads2,Mgll,Slc27a2,Syk
GO:0016042	lipid catabolic process	0.000104	0.0168	7	85	214	16834	0.0824	0.0127	0.0327	0.005	Apob,Gm2a,Hexb,Lipa,Mgll,Pla2g2a,Slc27a2
GO:1901615	organic hydroxy compound metabolic process	0.000118	0.0179	9	85	377	16834	0.1059	0.0224	0.0239	0.005	Adh1,Apob,Dgat2,Duox2,Gcnt4,Lipa,Lpcat1,Rnf180,Slc27a2
GO:0010876	lipid localization	0.000154	0.0217	7	85	228	16834	0.0824	0.0135	0.0307	0.005	Abcc4,Apob,Dgat2,Gm2a,Hexb,Nos2,Slc27a2
GO:0042592	homeostatic process	0.000255	0.0336	17	85	1311	16834	0.2	0.0779	0.013	0.005	Apob,Atp2b4,Dgat2,Gcnt4,Gpam,Grhl3,Hexb,Hfe,Homer1,Lipa,Lpcat1,Mylip,Nol3,Pfkm,Sgk1,Spata7,Txndc16
GO:0044711	single-organism biosynthetic process	0.000267	0.0336	14	85	949	16834	0.1647	0.0564	0.0148	0.005	Acss2,Adh1,Dgat2,Dhrs9,Fads2,Gpam,Hexb,Lpcat1,Lpcat4,Mgll,Paics,Slc27a2,St3gal6,Syk
GO:0048878	chemical homeostasis	0.000331	0.0367	13	85	853	16834	0.1529	0.0507	0.0152	0.005	Apob,Atp2b4,Dgat2,Gpam,Grhl3,Hexb,Hfe,Homer1,Lpcat1,Mylip,Nol3,Pfkm,Sgk1
GO:0001573	ganglioside metabolic process	0.000333	0.0367	3	85	27	16834	0.0353	0.0016	0.1111	0.005	Gm2a,Hexb,St3gal6
GO:0044712	single-organism catabolic process	0.000358	0.0367	12	85	747	16834	0.1412	0.0444	0.0161	0.005	Adh1,Aldh1l1,Apob,Gda,Gm2a,Hexb,Lipa,Mgll,Nos2,Pfkm,Pla2g2a,Slc27a2
GO:0033239	negative regulation of cellular amine metabolic process	0.000373	0.0367	2	85	6	16834	0.0235	0.0004	0.3333	0.005	Atp2b4,Lpcat1
GO:1903748	negative regulation of establishment of protein localization to mitochondrion	0.000373	0.0367	2	85	6	16834	0.0235	0.0004	0.3333	0.005	Hsph1,Nol3
GO:0051248	negative regulation of protein metabolic process	0.00041	0.0387	14	85	990	16834	0.1647	0.0588	0.0141	0.005	Atp2b4,Chordc1,Cish,Hfe,Hsph1,Nol3,Nos2,Nr4a1,Prr5l,Ptk6,Slpi,Spry1,Trim40,Wfdc2
GO:0006639	acylglycerol metabolic process	0.000455	0.0407	4	85	71	16834	0.0471	0.0042	0.0563	0.005	Apob,Dgat2,Gpam,Mgll
GO:0019915	lipid storage	0.000504	0.0407	3	85	31	16834	0.0353	0.0018	0.0968	0.005	Dgat2,Gm2a,Hexb
GO:0006638	neutral lipid metabolic process	0.000505	0.0407	4	85	73	16834	0.0471	0.0043	0.0548	0.005	Apob,Dgat2,Gpam,Mgll
GO:0006689	ganglioside catabolic process	0.000521	0.0407	2	85	7	16834	0.0235	0.0004	0.2857	0.005	Gm2a,Hexb
GO:0015732	prostaglandin transport	0.000521	0.0407	2	85	7	16834	0.0235	0.0004	0.2857	0.005	Abcc4,Nos2
GO:0044242	cellular lipid catabolic process	0.000584	0.0435	5	85	134	16834	0.0588	0.008	0.0373	0.005	Apob,Gm2a,Hexb,Mgll,Slc27a2
GO:0010817	regulation of hormone levels	0.000627	0.0435	6	85	207	16834	0.0706	0.0123	0.029	0.005	Adh1,Dhrs9,Duox2,Gcnt4,Hfe,Pcsk5
GO:0044092	negative regulation of molecular function	0.000638	0.0435	13	85	914	16834	0.1529	0.0543	0.0142	0.005	Atp2b4,Chordc1,Cish,Fzd6,Hfe,Nlrc3,Nol3,Nr4a1,Ptk6,Slpi,Spry1,Trim40,Wfdc2
GO:0065009	regulation of molecular function	0.00066	0.0435	22	85	2121	16834	0.2588	0.126	0.0104	0.005	Arhgap8,Atp2b4,Chordc1,Cish,Fzd6,Grhl3,Hfe,Homer1,Hsph1,Nlrc3,Nol3,Nos2,Nr4a1,Plk2,Ptk6,Rnf180,Sgk1,Slpi,Spry1,Syk,Trim40,Wfdc2
GO:0070507	regulation of microtubule cytoskeleton organization	0.000668	0.0435	5	85	138	16834	0.0588	0.0082	0.0362	0.005	Chordc1,Gda,Hsph1,Plk2,Sgk1
GO:0014745	negative regulation of muscle adaptation	0.000692	0.0435	2	85	8	16834	0.0235	0.0005	0.25	0.005	Atp2b4,Nol3
GO:0009313	oligosaccharide catabolic process	0.000692	0.0435	2	85	8	16834	0.0235	0.0005	0.25	0.005	Gm2a,Hexb
GO:0046634	regulation of alpha-beta T cell activation	0.000715	0.0438	4	85	80	16834	0.0471	0.0048	0.05	0.005	Hfe,Hsph1,Syk,Zbtb16
GO:0046890	regulation of lipid biosynthetic process	0.000784	0.0467	5	85	143	16834	0.0588	0.0085	0.035	0.005	Apob,Dgat2,Gpam,Hsd17b13,Lpcat1
GO:0010033	response to organic substance	0.000845	0.0488	22	85	2160	16834	0.2588	0.1283	0.0102	0.005	Adh1,Alpi,Aplp1,Apob,Atp2b4,Cish,Dgat2,Duox2,Ephx1,Gpam,Hfe,Homer1,Hsph1,Lifr,Mylip,Nlrc3,Nos2,Nr4a1,Ptk6,Sgk1,Slpi,Syk
GO:0046394	carboxylic acid biosynthetic process	0.000883	0.0488	6	85	221	16834	0.0706	0.0131	0.0271	0.005	Acss2,Dhrs9,Fads2,Mgll,Slc27a2,Syk
GO:0016053	organic acid biosynthetic process	0.000883	0.0488	6	85	221	16834	0.0706	0.0131	0.0271	0.005	Acss2,Dhrs9,Fads2,Mgll,Slc27a2,Syk
