# Supplementary material for: Transcriptome and DNA Methylome Analysis in a Mouse Model of Diet-Induced Obesity Predicts Increased Risk of Colorectal Cancer
Source: Cell Rep. Author manuscript; Available in PMC 2018 Feb 1. (PMC5793878; doi:10.1016/j.celrep.2017.12.071)
Supplement: 4 [file NIHMS937389-supplement-4.xlsx]

## Sheet: Targeted metabolomics
Table S3A. Targeted metabolomic analysis
Column ID	KEGG ID	HMDB ID	p-value	stepup(p-value)	qvalue(p-value)	FoldChange(HF/LF)	Metabolic Pathway
Acetylcholine (146.1 / 87.0)	C01996	HMDB00895	0.000127367	0.0170672	0.00671572	2.91276	Lipids/phospholipids, ligand
2-Hydroxyglutarate (147.0 / 129.0)	C02630	HMDB59655	0.00035554	0.0194844	0.00766685	1.30468	Amino-acid metabolism & Glycine/Serine/Threonine metabolism
gama-Aminobutyrate (102.1 / 56.0)	C00334	HMDB00112	0.000436217	0.0194844	0.00766685	1.68668	Amino Acid metabolism/Ala, Glu, Asp
Inositol (179.0 / 87.0)	C00137	HMDB00211	0.00117281	0.0349439	0.01375	1.73923	Glucose/inositol metabolism
Creatine (132.1 / 90.0)	C00300	HMDB00064	0.00130388	0.0349439	0.01375	1.56144	Amino acids metabolism/Arg, Gly
Adenosine (268.1 / 136.1)	C00212	HMDB00050	0.00218829	0.0427903	0.0168374	1.63677	Nucleotide/Purine metabolism
Allantoin (157.0 / 114.0)	C01551	HMDB00462	0.00223531	0.0427903	0.0168374	1.45018	Nucleotide Degredation
Glutamic acid (148.1 / 84.0)	C00025	HMDB03339	0.00281827	0.047206	0.018575	1.53174	Amino Acid
3HBA (103.0 / 59.0)	C01089	HMDB00357	0.00357504	0.0517789	0.0203743	1.56087	TCA Cycle
Carnitine (162.1 / 85.0)	C00487	HMDB00062	0.0038641	0.0517789	0.0203743	1.46408	Amino acids metabolism/Lys
Creatinine (114.1 / 44.0)	C00791	HMDB00562	0.00746732	0.0763646	0.0300485	1.45408	Amino acids metabolism/Arg, Gly
N-Acetylneuraminate (308.1 / 87.0)	C00270	HMDB00230	0.00762893	0.0763646	0.0300485	1.81387	Sugars
OH-Phenylpyruvate (179.0 / 89.0 (4))	C01179	HMDB00707	0.00770889	0.0763646	0.0300485	1.63078	Amino acids metabolites/phe, tyr
Orotate (155.0 / 111.0)	C00295	HMDB00226	0.00797839	0.0763646	0.0300485	1.59938	Nucleotide/Pyrimidine metabolism
Homovanilate (181.0 / 137.0)	C05582	HMDB00118	0.0106202	0.0948741	0.0373318	1.52301	Amino acids metabolism/Tyr,ligand
Cystine (241.1 / 120.0)	C00491	HMDB00192	0.0118099	0.098908	0.038919	1.49227	Amino Acid
Niacinamide (123.0 / 80.0)	C00153	HMDB01406	0.0125622	0.0990197	0.038963	1.41474	Vitamins
Tryptophan (205.1 / 146.0)	C00078	HMDB00929	0.0152399	0.110652	0.0435403	1.47105	Tryptophan Cycle
Aspartic Acid (134.1 / 74.0)	C00049	HMDB00191	0.0172694	0.110652	0.0435403	1.39132	Amino Acid
Proline (116.1 / 70.0)	C00148	HMDB00162	0.0193014	0.110652	0.0435403	1.35876	Amino Acid
Methionine (150.1 / 61.0)	C01733	HMDB00696	0.0215045	0.110652	0.0435403	1.46515	Amino Acid
Glutamine (147.1 / 84.0)	C00303	HMDB00641	0.0215144	0.110652	0.0435403	1.30605	Amino Acid
Hydroxyproline/Aminolevulinate (132.1 / 86.2)	C01015	HMDB00725	0.0217098	0.110652	0.0435403	1.515	Amino acids metabolism/Pro
iso-Leucine (132.1 / 86.0 (2))	C00407	HMDB00172	0.0218548	0.110652	0.0435403	1.34476	Amino Acid
Alanine (90.0 / 44.0)	C00041	HMDB00161	0.0219937	0.110652	0.0435403	1.31653	Amino Acid
Leucine (132.1 / 86.0)	C00123	HMDB00687	0.0222956	0.110652	0.0435403	1.34117	Amino Acid
Oxalacetate (131.0 / 113.0)	C00036	HMDB00223	0.0244396	0.116536	0.0458554	1.31361	Glycolysis
Lysine (147.1 / 84.0 (2))	C00047	HMDB00182	0.0280158	0.125137	0.0492399	1.29654	Amino Acid
ADP (426.0 / 134.0)	C00008	HMDB01341	0.0306178	0.128212	0.0504498	1.5013	Nucleotide/Purine metabolism
2-Aminoadipate (160.1 / 116.0)	C00956	HMDB00510	0.0332279	0.132925	0.0523042	1.46563	Amino acids metabolism/Lys
Tyrosine (182.1 / 136.0)	C00082	HMDB00158	0.0337272	0.132925	0.0523042	1.33144	Amino Acid
Oxidized glutathione (611.2 / 306.0)	C00127	HMDB03337	0.035941	0.13378	0.0526409	1.47158	Oxidative Damage
Histidine (156.1 / 110.0)	C00768	HMDB00177	0.0395463	0.139453	0.0548729	1.28948	Amino Acid
Asparagine (133.1 / 74.0)	C00152	HMDB00168	0.0421699	0.141269	0.0555875	1.30001	Amino Acid
1/3-Methylhistidine (170.0 / 96.0)	C01152	HMDB00001	0.046299	0.14428	0.0567725	1.32353	Amino Acid (Histidine Metabolism)
Aconitate (173.0 / 85.0)	C02341	HMDB00958	0.0477804	0.14428	0.0567725	1.65482	TCA Cycle
Threonine (120.1 / 74.0 (2))	C00188	HMDB00167	0.0489651	0.14428	0.0567725	1.28447	Amino Acid
Taurine (126.0 / 108.0)	C00245	HMDB00251	0.0495291	0.14428	0.0567725	1.2915	Amino acids metabolism/Sulfur metabolism

## Sheet: Untargeted lipidomics
Table S3B. Untargeted lipidomic analysis
Column ID	Compound	MSI	p-value	stepup(p-value)	qvalue(p-value)	FoldChange(HF/LF)
673.5024@16.301498	PE(15:0/17:0)	positive	6.48e-08	1.21e-05	5.17e-06	-6.20547
791.5674@18.476728	PS(14:0/22:0)	negative	6.75e-08	1.21e-05	5.17e-06	-2.92455
717.5305@17.254583	PS(O-20:0/13:0)	positive	9.78e-07	0.000117394	5e-05	-2.41791
769.5591@18.295	PS(P-18:0/19:1(9Z))	positive	1.92e-06	0.000172803	7.36e-05	-2.06575
737.5002@14.661799	PE(18:1(9Z)/18:4(6Z,9Z,12Z,15Z))	negative	2.83e-06	0.00020344	8.67e-05	-4.19655
751.55@17.601418	PE(16:1(9Z)/22:2(13Z,16Z)) + 17.601418	positive	4.09e-06	0.000245433	0.000104536	-7.65866
576.5096@13.3081665	DG(16:0/18:1(9Z)/0:0)	positive	5.4e-06	0.00027789	0.000118361	-3.76438
731.5458@19.021332	bacteriohopane-,32,33,34-triol-35-cyclitolguanine	positive	6.63e-06	0.000296735	0.000126387	-3.17659
673.5048@16.173182	PE(12:0/20:0)[U]	negative	7.42e-06	0.000296735	0.000126387	-4.69718
699.5184@16.73475	PE(14:1(9Z)/20:0)	positive	1.04e-05	0.000363343	0.000154757	-2.19521
715.5149@16.06	PS(P-20:0/13:0)	positive	1.22e-05	0.000367139	0.000156374	-2.60462
604.5411@14.561999	DG(16:1(9Z)/20:0/0:0)[iso2]	positive	1.57e-05	0.000435318	0.000185413	-3.35214
463.3054@1.52375	PE(18:0/0:0)	positive	1.77e-05	0.000454527	0.000193595	-5.7303
699.5206@16.606085	PE(14:1(9Z)/20:0)	negative	2.78e-05	0.000667414	0.000284269	-2.62192
715.5153@15.947499	PE(P-16:0/17:1(9Z))	negative	4.97e-05	0.000925173	0.000394055	-2.12983
467.3011@1.3127	MID42039:(22E)-(25S)-26,26,26-trifluoro-1?,25-dihydroxy-22,23-didehydrovitamin D3 / (22E)-(25S)-26,2	positive	7.83e-05	0.00120558	0.000513488	-3.15517
748.5259@15.216334	PG(15:1(9Z)/19:0)	negative	8.04e-05	0.00120558	0.000513488	-2.61391
576.5104@15.169499	DG(16:0/18:1(9Z)/0:0) + 15.169499	positive	8.9e-05	0.00124282	0.000529349	-2.81954
709.5053@15.610749	PE(15:0/20:3(8Z,11Z,14Z))	negative	9.13e-05	0.00124282	0.000529349	-3.83235
705.5295@18.757833	PG(P-20:0/12:0) + 18.757833	positive	9.32e-05	0.00124282	0.000529349	-2.15235
719.5433@19.944	PG(P-20:0/13:0)	positive	0.000100269	0.00128917	0.000549091	-2.78931
836.5412@13.425666	PI(19:0/15:1(9Z))	negative	0.000116563	0.00143161	0.00060976	-2.8101
789.529@16.001598	PE(18:0/22:6(4Z,7Z,10Z,12E,16Z,19Z)(14OH))	positive	0.000119301	0.00143161	0.00060976	-2.09848
721.5037@15.584	PE(18:3(6Z,9Z,12Z)/18:1(9Z)) + 15.584	positive	0.00014508	0.00167497	0.000713414	-2.07879
555.3538@1.7134167	PE(20:0/0:0)	negative	0.000154674	0.00167497	0.000713414	-5.44165
733.57@12.357417	C40 H79 N O10	negative	0.000158192	0.00167497	0.000713414	-2.34444
745.5571@20.368166	PS(O-20:0/15:0) + 20.368166	positive	0.000213876	0.00211509	0.000900871	-3.43144
864.5727@14.6571665	PI(18:0/18:1(9Z))	negative	0.000533197	0.00446397	0.00190132	-2.29663
595.5643@16.5096	14:0 Cholesteryl ester + 16.5096	positive	0.000695144	0.00554086	0.00236	-2.0862
737.5341@17.273098	PE(22:0/13:0)	positive	0.000715771	0.00554086	0.00236	-2.20578
753.5512@19.027636	Oceanalin A	positive	0.000963505	0.00661953	0.00281943	-4.42523
600.5108@12.997334	DG(16:0/20:3(8Z,11Z,14Z)/0:0)[iso2]	positive	0.00100102	0.00663663	0.00282671	-2.06279
651.5051@16.458889	C36 H67 N4 O6	negative	0.0010193	0.00663663	0.00282671	-2.48631
841.624@20.31	PS(21:0/20:1(11Z))	positive	0.00103236	0.00663663	0.00282671	-3.13818
759.5861@17.9675	PS(O-20:0/16:0)	positive	0.00105809	0.00668244	0.00284623	-2.92711
367.3443@8.886091	2-oxo-tricosanoic acid	positive	0.00107662	0.00668244	0.00284623	-2.88525
688.0201@0.78959996	688.0201@0.78959996	negative	0.00122805	0.00728339	0.00310219	-2.34219
729.5303@17.692167	DG(22:6(4Z,7Z,10Z,13Z,16Z,19Z)/22:6(4Z,7Z,10Z,13Z,16Z,19Z)/0:0)	positive	0.00142354	0.00791775	0.00337238	-2.65141
765.5315@16.209166	PS(P-20:0/15:0)	positive	0.00142545	0.00791775	0.00337238	-2.15402
721.5049@15.497916	PE(18:3(6Z,9Z,12Z)/18:1(9Z))	negative	0.00157208	0.00820929	0.00349655	-2.10162
831.5766@18.655085	PS(O-20:0/20:3(8Z,11Z,14Z))	positive	0.00172289	0.00886058	0.00377395	-2.0849
507.5343@21.0287	Gheddic acid	positive	0.0018275	0.00913752	0.0038919	2.2163
767.5466@16.8555	PS(P-20:0/17:2(9Z,12Z)) - 16.8555	negative	0.00226352	0.0104375	0.0044456	-2.58131
741.5628@20.975456	PE(O-18:0/17:0)	positive	0.00229045	0.0104375	0.0044456	-2.29392
781.5713@16.464272	PE(O-18:0/20:0)[U]	positive	0.00274555	0.0117666	0.00501172	-2.56662
509.3476@6.5333633	PE(20:0/0:0)	positive	0.0030053	0.0127283	0.00542132	-2.09115
839.5677@17.43689	PS(22:2(13Z,16Z)/18:2(9Z,12Z)) - 17.43689	negative	0.00309582	0.0129593	0.00551968	-2.46156
465.3219@1.6985555	PE(P-18:0/0:0)	negative	0.00337682	0.0138143	0.00588386	-2.68375
815.6122@19.674667	PS(17:0/22:0)	positive	0.00359934	0.0141468	0.00602547	-2.77979
865.5815@17.901667	PS(22:2(13Z,16Z)/20:3(8Z,11Z,14Z)) - 17.901667	negative	0.00361852	0.0141468	0.00602547	-2.23558
803.5682@18.0946	PS(19:1(9Z)/18:0)	negative	0.00448746	0.0166545	0.00709357	-3.07566
717.5311@17.131582	PS(O-20:0/13:0)	negative	0.00560124	0.0199648	0.00850353	-2.90574
341.3289@8.221833	14-hydroxy-heneicosanoic acid	positive	0.00576031	0.0203305	0.00865929	-2.31613
884.5415@13.070999	PI(22:4(7Z,10Z,13Z,16Z)/16:1(9Z))	negative	0.00624232	0.0218178	0.00929277	-2.95976
729.5684@19.808249	PE(21:0/15:0)[U] - 19.808249	negative	0.00676555	0.0229075	0.00975692	-2.16646
807.5868@16.785583	PE(O-20:0/20:1(11Z))	positive	0.00680863	0.0229075	0.00975692	-2.61241
479.3009@5.594667	PE(18:1(9Z)/0:0)	negative	0.0106627	0.0345818	0.0147293	-2.49818
867.6387@21.555502	PS(21:0/22:2(13Z,16Z))	positive	0.0113125	0.0357236	0.0152156	-3.25836
920.7298@27.734001	TG(17:2(9Z,12Z)/20:4(5Z,8Z,11Z,14Z)/22:5(7Z,10Z,13Z,16Z,19Z))[iso6]	positive	0.0133201	0.0406375	0.0173086	-2.05342
779.5469@17.824165	PS(O-16:0/22:4(7Z,10Z,13Z,16Z)) + 17.824165	positive	0.0134483	0.0406838	0.0173283	-3.63739
667.5008@15.165666	PE(P-16:0/17:2(9Z,12Z))	negative	0.0315949	0.0818285	0.0348529	-3.43636
743.5457@17.645918	PS(P-20:0/15:0) + 17.645918	positive	0.0336721	0.0841803	0.0358546	-2.45106
809.6011@18.108665	PE(O-18:0/22:0)[U]	positive	0.0377017	0.0906432	0.0386073	-2.19693
729.5655@20.042084	PE(21:0/15:0)[U]	positive	0.0387976	0.091889	0.0391379	-2.81671
