# Supplementary material for: Transcriptome and DNA Methylome Analysis in a Mouse Model of Diet-Induced Obesity Predicts Increased Risk of Colorectal Cancer
Source: Cell Rep. Author manuscript; Available in PMC 2018 Feb 1. (PMC5793878; doi:10.1016/j.celrep.2017.12.071)
Supplement: 5 [file NIHMS937389-supplement-5.xlsx]

## Sheet: HF_vs_LF.DMRs
Table S4A. Differentially methylated regions in young obese mice compared with control mice
chr	start	end	DMR_type
chr1	3339670	3339805	hyper
chr1	3897684	3897961	hypo
chr1	4479346	4479352	hypo
chr1	4653226	4653257	hyper
chr1	5038996	5039319	hypo
chr1	5047072	5047086	hyper
chr1	7643542	7643636	hypo
chr1	7651949	7652112	hyper
chr1	8410951	8410957	hypo
chr1	8619334	8620430	hypo
chr1	9973212	9973235	hyper
chr1	10260007	10260035	hypo
chr1	10400842	10400928	hypo
chr1	10994258	10994266	hyper
chr1	12825773	12825876	hypo
chr1	13027398	13027623	hypo
chr1	13136390	13136418	hyper
chr1	13679323	13679348	hyper
chr1	14303604	14303630	hyper
chr1	14840158	14840164	hyper
chr1	16995121	16995478	hypo
chr1	17896079	17896090	hyper
chr1	18325046	18325055	hyper
chr1	18963570	18963795	hypo
chr1	19219847	19219853	hyper
chr1	19227441	19227489	hypo
chr1	21207666	21207702	hypo
chr1	21272361	21272372	hyper
chr1	21292909	21293029	hypo
chr1	21951531	21951582	hypo
chr1	22105706	22105731	hypo
chr1	22206580	22206588	hyper
chr1	22534177	22534185	hypo
chr1	23178103	23178210	hyper
chr1	25882418	25882680	hyper
chr1	26232578	26232588	hypo
chr1	27740462	27740835	hyper
chr1	28432839	28433026	hypo
chr1	29568521	29568648	hypo
chr1	30047441	30047734	hyper
chr1	30584379	30584395	hypo
chr1	30805881	30805898	hypo
chr1	31919488	31920479	hyper
chr1	31964852	31964906	hyper
chr1	32115201	32115395	hyper
chr1	33277067	33277141	hyper
chr1	33691766	33691791	hypo
chr1	34029868	34029890	hypo
chr1	34065247	34065278	hypo
chr1	34481067	34481073	hypo
chr1	34900348	34900367	hyper
chr1	36484545	36484563	hypo
chr1	37218902	37218906	hyper
chr1	37335507	37335521	hypo
chr1	37803445	37803478	hypo
chr1	37915709	37915724	hyper
chr1	38209291	38209326	hypo
chr1	38209524	38209558	hypo
chr1	38218976	38219011	hyper
chr1	38293999	38294082	hyper
chr1	38537155	38537167	hypo
chr1	38566257	38566295	hypo
chr1	38575418	38575514	hyper
chr1	38700416	38700481	hyper
chr1	38988577	38988608	hypo
chr1	39238232	39238318	hyper
chr1	39451365	39451436	hyper
chr1	39458068	39458077	hypo
chr1	39615448	39615459	hypo
chr1	39636831	39636835	hypo
chr1	39779467	39779472	hypo
chr1	39859728	39859733	hyper
chr1	39868089	39868095	hypo
chr1	39892273	39892351	hypo
chr1	40062588	40062593	hyper
chr1	40476805	40477034	hypo
chr1	40659791	40659805	hypo
chr1	40691651	40691660	hypo
chr1	41518066	41518086	hypo
chr1	42780614	42780621	hyper
chr1	42927978	42928305	hypo
chr1	43138416	43138429	hyper
chr1	43168854	43168920	hypo
chr1	43192776	43192784	hypo
chr1	43466205	43466264	hyper
chr1	43899668	43899675	hyper
chr1	47148415	47148801	hyper
chr1	47287621	47287662	hyper
chr1	48027583	48027594	hyper
chr1	48556413	48556739	hyper
chr1	50925434	50925528	hypo
chr1	51697558	51697562	hypo
chr1	53894101	53894105	hypo
chr1	53909020	53909072	hyper
chr1	54193969	54193973	hypo
chr1	55215675	55215683	hyper
chr1	55436637	55436806	hyper
chr1	57127128	57127530	hypo
chr1	57158168	57158189	hypo
chr1	57424813	57424828	hyper
chr1	57439182	57439218	hypo
chr1	57605198	57605853	hyper
chr1	58030338	58030528	hyper
chr1	58364738	58364746	hyper
chr1	58710736	58710760	hyper
chr1	59253717	59253723	hypo
chr1	59694275	59694518	hypo
chr1	59755421	59755875	hypo
chr1	60172882	60172949	hyper
chr1	61151373	61151511	hyper
chr1	62705457	62705585	hypo
chr1	62728894	62728932	hypo
chr1	63192564	63192579	hypo
chr1	63255152	63255165	hypo
chr1	63255722	63255733	hypo
chr1	63261552	63261560	hyper
chr1	63266765	63266772	hypo
chr1	63447486	63447732	hyper
chr1	63484086	63484182	hyper
chr1	63656667	63656714	hyper
chr1	64294310	64294319	hypo
chr1	64305424	64305550	hypo
chr1	65045228	65045242	hyper
chr1	65113089	65113097	hypo
chr1	65511421	65511620	hyper
chr1	65758083	65758104	hypo
chr1	65818682	65818687	hyper
chr1	66359313	66359333	hyper
chr1	66363434	66363450	hypo
chr1	66399887	66399894	hypo
chr1	66552695	66552769	hyper
chr1	67151879	67151884	hypo
chr1	67883867	67883882	hyper
chr1	68647161	68647191	hyper
chr1	69097102	69097306	hyper
chr1	69437871	69437880	hyper
chr1	69684441	69684551	hypo
chr1	69862652	69863147	hypo
chr1	70324489	70324521	hypo
chr1	71513683	71513690	hypo
chr1	71805820	71805827	hypo
chr1	71845298	71845307	hyper
chr1	72058533	72058571	hypo
chr1	72300939	72301036	hyper
chr1	72518513	72518529	hyper
chr1	72641280	72641287	hypo
chr1	72878494	72878525	hyper
chr1	73045592	73045950	hyper
chr1	73438567	73438594	hypo
chr1	73962790	73962895	hypo
chr1	74051951	74051990	hyper
chr1	74287667	74287692	hyper
chr1	74292641	74292677	hyper
chr1	74376851	74376867	hyper
chr1	74551089	74551111	hyper
chr1	74771191	74771205	hypo
chr1	74782564	74782595	hyper
chr1	74782918	74782931	hypo
chr1	74952405	74952429	hyper
chr1	74963081	74963088	hypo
chr1	75193258	75193420	hyper
chr1	75373022	75373090	hyper
chr1	75558403	75558473	hyper
chr1	75669665	75669677	hyper
chr1	75829993	75830195	hyper
chr1	76624443	76624511	hypo
chr1	77086544	77086662	hyper
chr1	78194362	78194367	hyper
chr1	78697085	78697247	hypo
chr1	78741273	78741340	hyper
chr1	79449180	79449204	hypo
chr1	80011004	80011029	hyper
chr1	81192062	81192137	hypo
chr1	81448305	81448544	hypo
chr1	82221422	82221434	hypo
chr1	82256616	82256623	hypo
chr1	82304497	82304657	hyper
chr1	82456819	82456834	hyper
chr1	82634666	82634699	hypo
chr1	83102184	83102190	hypo
chr1	84090863	84091179	hypo
chr1	84282166	84282177	hyper
chr1	84523710	84524590	hypo
chr1	84614694	84614704	hyper
chr1	85465286	85465296	hypo
chr1	85758284	85758372	hypo
chr1	85868224	85868340	hyper
chr1	86304420	86304437	hyper
chr1	86310668	86310694	hyper
chr1	87155848	87155859	hyper
chr1	87607908	87607984	hypo
chr1	87922412	87922473	hypo
chr1	88550034	88550137	hyper
chr1	88904109	88904183	hyper
chr1	89236308	89236318	hypo
chr1	89302904	89302913	hyper
chr1	89453714	89453771	hypo
chr1	89516478	89516808	hyper
chr1	89538852	89538874	hyper
chr1	90121330	90121351	hyper
chr1	90143517	90143531	hyper
chr1	90162716	90162726	hyper
chr1	90206638	90206717	hyper
chr1	90418142	90418166	hyper
chr1	90455455	90455818	hyper
chr1	90655720	90655820	hyper
chr1	90661804	90661817	hypo
chr1	91055567	91055605	hyper
chr1	91344473	91344478	hyper
chr1	91356635	91356751	hyper
chr1	91629100	91629119	hyper
chr1	91685250	91685271	hypo
chr1	91793924	91794330	hypo
chr1	91916945	91916962	hyper
chr1	92394006	92394087	hypo
chr1	92770945	92770953	hyper
chr1	92861123	92861201	hyper
chr1	92906698	92906704	hyper
chr1	93157403	93157437	hyper
chr1	93172171	93172284	hyper
chr1	93857683	93857689	hypo
chr1	94966100	94966110	hypo
chr1	95030147	95030187	hyper
chr1	96333413	96333423	hyper
chr1	96848535	96848547	hyper
chr1	97522412	97522579	hypo
chr1	97540427	97540450	hypo
chr1	97564170	97564202	hypo
chr1	98542521	98542531	hyper
chr1	98544841	98544859	hypo
chr1	102014322	102014345	hypo
chr1	102120671	102120826	hypo
chr1	103123822	103123833	hyper
chr1	104493068	104493551	hypo
chr1	104962451	104962570	hypo
chr1	105384585	105384870	hyper
chr1	105760861	105760875	hypo
chr1	105805379	105805411	hypo
chr1	106884952	106885153	hypo
chr1	108728423	108728506	hyper
chr1	108807459	108807466	hypo
chr1	110099333	110099409	hyper
chr1	110524367	110524378	hypo
chr1	111432897	111433040	hypo
chr1	112335131	112335147	hypo
chr1	112402473	112402510	hyper
chr1	112416782	112416790	hypo
chr1	113385093	113385120	hyper
chr1	113836332	113836608	hypo
chr1	113930832	113930844	hyper
chr1	114966243	114966528	hyper
chr1	115109544	115109631	hypo
chr1	115685128	115685164	hypo
chr1	116173623	116173664	hypo
chr1	118773407	118773791	hypo
chr1	119290024	119290028	hypo
chr1	119453054	119453083	hypo
chr1	119524979	119525104	hypo
chr1	119590539	119590560	hyper
chr1	119957917	119957959	hypo
chr1	120506446	120506457	hyper
chr1	120538098	120538355	hyper
chr1	120548582	120548591	hyper
chr1	120629014	120629036	hypo
chr1	121142161	121142198	hyper
chr1	121522578	121522600	hypo
chr1	121528315	121528319	hypo
chr1	121528514	121528534	hypo
chr1	121787352	121787376	hypo
chr1	122863008	122863140	hypo
chr1	123115475	123115563	hypo
chr1	124045236	124045242	hyper
chr1	125561677	125561744	hypo
chr1	125845943	125846002	hypo
chr1	125945318	125945331	hypo
chr1	126541890	126541954	hyper
chr1	126544583	126544725	hypo
chr1	126933769	126933791	hypo
chr1	127244058	127244082	hypo
chr1	127408043	127408076	hypo
chr1	128535490	128535511	hyper
chr1	128575709	128575720	hyper
chr1	130486182	130486187	hyper
chr1	130548339	130548373	hypo
chr1	131199983	131200000	hypo
chr1	131244662	131244677	hypo
chr1	131566266	131566291	hyper
chr1	131579429	131579441	hypo
chr1	132209635	132209642	hypo
chr1	132261019	132261159	hypo
chr1	132330676	132330687	hyper
chr1	132382048	132382053	hyper
chr1	132547954	132547963	hyper
chr1	132679099	132679135	hyper
chr1	133083896	133083909	hypo
chr1	133194664	133194740	hypo
chr1	133353381	133353389	hyper
chr1	133710660	133710689	hyper
chr1	133766660	133766845	hypo
chr1	134086420	134086430	hypo
chr1	134273658	134273674	hypo
chr1	134675419	134675531	hypo
chr1	134778312	134778348	hypo
chr1	135281914	135281924	hypo
chr1	135327596	135327643	hyper
chr1	135475372	135475381	hypo
chr1	135498819	135498832	hyper
chr1	135592919	135592936	hyper
chr1	135694320	135694397	hypo
chr1	135757781	135757841	hypo
chr1	135945484	135945708	hypo
chr1	136591114	136591231	hyper
chr1	136938888	136938935	hyper
chr1	137088322	137088328	hypo
chr1	137300509	137300519	hypo
chr1	137363395	137363841	hypo
chr1	137380377	137381415	hyper
chr1	137468506	137468513	hypo
chr1	137579862	137579913	hypo
chr1	137671900	137671908	hyper
chr1	137886751	137886764	hyper
chr1	138576978	138576985	hypo
chr1	138648169	138648538	hyper
chr1	138731398	138731409	hyper
chr1	138838447	138838452	hyper
chr1	138930402	138930411	hyper
chr1	139209949	139210136	hypo
chr1	139835326	139835420	hypo
chr1	140775224	140775254	hypo
chr1	141544208	141544320	hypo
chr1	143555249	143555353	hypo
chr1	144074342	144074375	hyper
chr1	145806785	145806794	hyper
chr1	147020894	147020976	hyper
chr1	147696417	147696493	hypo
chr1	149136279	149136396	hypo
chr1	149682655	149682687	hypo
chr1	151066352	151066365	hypo
chr1	151684493	151684578	hyper
chr1	152229895	152230181	hypo
chr1	152500029	152500063	hypo
chr1	152730917	152730957	hypo
chr1	152749418	152749466	hyper
chr1	152993507	152993790	hypo
chr1	153034064	153034099	hyper
chr1	153201734	153201742	hyper
chr1	153309198	153309202	hypo
chr1	153336321	153336331	hyper
chr1	153384948	153384957	hypo
chr1	153560612	153560644	hypo
chr1	153698028	153698049	hypo
chr1	153741280	153741289	hyper
chr1	153748377	153748396	hypo
chr1	154239674	154239730	hypo
chr1	154284133	154284286	hyper
chr1	154426910	154426951	hyper
chr1	154653386	154653920	hypo
chr1	154987296	154987450	hypo
chr1	155011226	155011246	hyper
chr1	155027695	155027703	hypo
chr1	155039306	155039310	hyper
chr1	155085926	155086068	hypo
chr1	155224126	155224140	hyper
chr1	155740669	155740673	hypo
chr1	156069331	156069387	hyper
chr1	156172464	156172477	hyper
chr1	156202978	156203035	hyper
chr1	156210742	156210754	hypo
chr1	156251201	156251272	hyper
chr1	156521383	156521495	hypo
chr1	156727108	156727131	hypo
chr1	156809108	156809120	hypo
chr1	157629172	157629225	hyper
chr1	158215731	158215767	hyper
chr1	158371096	158371167	hyper
chr1	158811809	158811834	hypo
chr1	158869552	158869972	hypo
chr1	158950789	158950853	hypo
chr1	158956464	158956479	hypo
chr1	159538228	159538293	hyper
chr1	159670212	159670393	hyper
chr1	160310859	160310866	hyper
chr1	161413036	161413073	hypo
chr1	161908061	161908072	hypo
chr1	162121551	162121564	hyper
chr1	162210218	162210272	hyper
chr1	162814222	162814234	hyper
chr1	162814558	162814610	hypo
chr1	163556449	163556518	hyper
chr1	164029054	164029121	hyper
chr1	164261922	164261932	hypo
chr1	164434479	164434493	hypo
chr1	164994268	164994280	hypo
chr1	165120968	165120981	hypo
chr1	165302887	165302952	hyper
chr1	165618636	165618677	hypo
chr1	165707381	165707462	hypo
chr1	165764724	165764732	hypo
chr1	166461132	166461201	hypo
chr1	166964561	166964580	hyper
chr1	167004161	167004175	hyper
chr1	167236562	167236569	hypo
chr1	167279009	167279062	hypo
chr1	167399825	167399833	hyper
chr1	167584176	167584232	hyper
chr1	167780968	167780979	hypo
chr1	167795262	167795281	hyper
chr1	167900131	167900237	hypo
chr1	168309279	168309310	hypo
chr1	168332205	168332224	hyper
chr1	168344638	168344670	hyper
chr1	168531350	168531476	hypo
chr1	169000489	169000944	hyper
chr1	169033326	169033442	hypo
chr1	169627456	169627728	hypo
chr1	169793498	169794157	hyper
chr1	170636453	170636482	hyper
chr1	170667765	170667778	hypo
chr1	170683947	170684078	hypo
chr1	171380242	171380258	hyper
chr1	171459725	171459761	hypo
chr1	171499256	171499268	hyper
chr1	171531088	171531145	hypo
chr1	171970369	171970422	hypo
chr1	172329241	172329246	hypo
chr1	172490345	172490358	hypo
chr1	172821384	172821461	hypo
chr1	172832017	172832031	hypo
chr1	173029291	173029378	hyper
chr1	173333612	173333679	hyper
chr1	173419975	173420023	hyper
chr1	174508717	174508764	hypo
chr1	174653103	174653368	hypo
chr1	174984905	174984932	hypo
chr1	175318955	175318976	hypo
chr1	175647359	175647363	hypo
chr1	175731901	175731943	hypo
chr1	175932769	175932834	hypo
chr1	176028291	176028354	hypo
chr1	176046510	176046790	hyper
chr1	176273908	176273913	hypo
chr1	176598772	176598776	hypo
chr1	176872103	176872340	hypo
chr1	177420249	177420419	hyper
chr1	177519187	177519211	hyper
chr1	177694037	177694052	hyper
chr1	178034287	178034408	hypo
chr1	178315788	178315889	hypo
chr1	178317845	178317852	hyper
chr1	178701492	178701563	hypo
chr1	179208043	179208054	hyper
chr1	179393193	179393204	hypo
chr1	179632466	179632472	hyper
chr1	179874171	179874222	hyper
chr1	179887197	179887205	hyper
chr1	179920194	179920216	hypo
chr1	180366239	180366246	hypo
chr1	180468932	180469267	hypo
chr1	180831136	180831152	hyper
chr1	180899120	180899155	hyper
chr1	181037761	181037829	hyper
chr1	181576862	181576869	hyper
chr1	181723913	181723980	hyper
chr1	182110944	182110997	hypo
chr1	182742652	182742656	hyper
chr1	182747824	182747846	hyper
chr1	182749229	182749345	hypo
chr1	182799675	182799691	hypo
chr1	182802429	182802471	hyper
chr1	182986657	182986685	hyper
chr1	183102526	183102532	hyper
chr1	183205710	183205787	hypo
chr1	183368533	183368570	hypo
chr1	183389978	183390003	hyper
chr1	183435106	183435114	hyper
chr1	183619504	183619508	hypo
chr1	183625496	183625572	hypo
chr1	184235930	184236030	hyper
chr1	184622203	184622238	hypo
chr1	184730655	184730669	hyper
chr1	184734127	184734139	hypo
chr1	185026948	185027021	hypo
chr1	185313266	185313322	hypo
chr1	185452962	185453003	hyper
chr1	185500337	185500468	hyper
chr1	185741771	185741810	hypo
chr1	185822487	185822492	hyper
chr1	187018044	187018070	hypo
chr1	187283197	187283250	hypo
chr1	187313841	187313911	hypo
chr1	187591546	187592096	hypo
chr1	188004960	188005013	hypo
chr1	188154787	188154803	hypo
chr1	188441663	188442129	hypo
chr1	188502040	188502165	hypo
chr1	188815369	188815379	hypo
chr1	188821757	188821821	hypo
chr1	188980265	188980289	hyper
chr1	189062117	189062280	hypo
chr1	189228772	189228788	hypo
chr1	189348792	189349221	hypo
chr1	189554632	189554656	hyper
chr1	189773239	189773249	hypo
chr1	190553590	190553616	hypo
chr1	190654382	190654505	hypo
chr1	191073253	191073324	hypo
chr1	191083756	191083776	hyper
chr1	191142029	191142039	hyper
chr1	191261972	191262009	hypo
chr1	191313235	191313269	hypo
chr1	191366948	191366970	hypo
chr1	191761897	191761908	hyper
chr1	191841620	191841652	hyper
chr1	192307778	192307791	hyper
chr1	192719648	192719690	hypo
chr1	192791711	192791724	hypo
chr1	193036616	193036638	hyper
chr1	193174701	193174707	hypo
chr1	193201203	193201228	hyper
chr1	193516095	193516109	hyper
chr1	193554198	193554298	hyper
chr1	194193946	194193955	hypo
chr1	195017360	195017370	hyper
chr1	195151530	195151538	hyper
chr2	3346160	3346258	hyper
chr2	3386272	3386339	hypo
chr2	3726710	3726763	hyper
chr2	3948157	3948261	hyper
chr2	4400742	4400787	hyper
chr2	4446795	4447370	hyper
chr2	4586242	4586258	hypo
chr2	4723232	4723330	hypo
chr2	4834428	4834432	hypo
chr2	5436188	5436243	hypo
chr2	6044202	6044241	hypo
chr2	6164934	6164967	hyper
chr2	7428048	7428102	hyper
chr2	8046448	8046476	hypo
chr2	8129019	8129091	hypo
chr2	9663439	9663446	hyper
chr2	9689737	9689760	hyper
chr2	9761708	9761764	hypo
chr2	9919194	9919203	hyper
chr2	10334743	10334747	hypo
chr2	10367457	10367504	hyper
chr2	10369846	10369857	hypo
chr2	10374103	10374113	hyper
chr2	10583640	10583677	hyper
chr2	11021619	11021727	hyper
chr2	11355804	11355821	hypo
chr2	11362312	11362316	hyper
chr2	11402547	11402565	hypo
chr2	11438425	11438433	hyper
chr2	12194708	12194757	hyper
chr2	13009778	13009806	hyper
chr2	13523154	13523162	hypo
chr2	13526561	13526613	hyper
chr2	13782059	13782608	hyper
chr2	14345618	14345630	hyper
chr2	15545924	15545945	hyper
chr2	16356967	16356985	hyper
chr2	16632881	16632891	hyper
chr2	17262437	17262516	hypo
chr2	17540701	17540753	hypo
chr2	17863368	17863550	hyper
chr2	17875940	17875963	hypo
chr2	17912974	17913185	hyper
chr2	18415444	18415462	hyper
chr2	18456177	18456189	hypo
chr2	18474784	18474799	hypo
chr2	18581101	18581418	hypo
chr2	19172745	19172774	hyper
chr2	19425591	19425625	hypo
chr2	19558647	19558847	hyper
chr2	19565074	19565139	hyper
chr2	19724907	19724920	hypo
chr2	19796662	19796886	hypo
chr2	20563345	20563482	hyper
chr2	21270111	21270174	hypo
chr2	22618238	22618248	hyper
chr2	23061437	23061467	hypo
chr2	24025694	24025698	hypo
chr2	24087255	24087271	hypo
chr2	25664295	25664395	hypo
chr2	25668357	25668562	hypo
chr2	25781198	25781265	hypo
chr2	26022173	26022184	hyper
chr2	26066574	26066615	hyper
chr2	26423971	26423981	hypo
chr2	26438155	26438186	hyper
chr2	27059251	27059257	hyper
chr2	27190394	27190515	hyper
chr2	27565915	27565929	hypo
chr2	27566590	27566608	hyper
chr2	27897389	27897459	hypo
chr2	28196909	28197082	hypo
chr2	28277408	28277419	hypo
chr2	28539466	28539530	hypo
chr2	28797863	28797871	hyper
chr2	28909156	28909173	hypo
chr2	28912067	28912078	hyper
chr2	28979061	28979068	hyper
chr2	29046233	29046245	hypo
chr2	29088599	29088606	hypo
chr2	29188836	29188880	hyper
chr2	29463083	29463096	hypo
chr2	29481439	29481444	hypo
chr2	29588284	29588326	hyper
chr2	29777760	29777773	hypo
chr2	29800142	29800340	hyper
chr2	30130743	30130914	hypo
chr2	30165018	30165022	hypo
chr2	30191999	30192036	hypo
chr2	30243242	30243463	hyper
chr2	30363058	30363071	hyper
chr2	30467151	30467220	hyper
chr2	30597462	30597484	hypo
chr2	30612641	30612663	hypo
chr2	30665183	30665246	hyper
chr2	30702887	30703008	hypo
chr2	30810805	30810812	hyper
chr2	30851420	30851532	hypo
chr2	31252316	31252332	hypo
chr2	31346629	31346639	hypo
chr2	31482946	31482954	hypo
chr2	31791391	31791414	hypo
chr2	31811899	31812255	hyper
chr2	31826121	31826182	hyper
chr2	32547575	32547586	hyper
chr2	32598109	32598143	hypo
chr2	32598803	32598816	hyper
chr2	32600195	32600323	hyper
chr2	32644974	32645019	hypo
chr2	32722072	32722095	hyper
chr2	32782002	32782016	hypo
chr2	32788552	32788869	hypo
chr2	33644108	33644127	hyper
chr2	33653974	33654039	hypo
chr2	33772648	33772662	hypo
chr2	33887847	33887858	hyper
chr2	33963488	33963663	hypo
chr2	33977765	33977769	hyper
chr2	34287786	34287829	hypo
chr2	34373569	34373580	hyper
chr2	34620780	34620800	hyper
chr2	34671442	34671471	hypo
chr2	35214395	35214410	hypo
chr2	35783349	35783379	hypo
chr2	35845987	35845996	hyper
chr2	36093808	36093978	hyper
chr2	36198871	36198972	hypo
chr2	37363791	37363801	hyper
chr2	38333105	38333116	hypo
chr2	38546410	38546415	hypo
chr2	39006221	39006225	hypo
chr2	41187016	41187030	hypo
chr2	41992800	41992819	hyper
chr2	42317568	42317866	hypo
chr2	43870961	43870976	hypo
chr2	44978618	44978632	hyper
chr2	45024379	45024399	hypo
chr2	45115851	45115899	hypo
chr2	45184207	45184226	hyper
chr2	45191816	45191975	hypo
chr2	45587474	45587483	hyper
chr2	49313025	49313033	hyper
chr2	49366814	49366839	hypo
chr2	49611499	49611523	hyper
chr2	49632752	49633104	hyper
chr2	51201804	51201848	hypo
chr2	51769265	51769460	hyper
chr2	51830193	51830260	hypo
chr2	52666980	52667107	hyper
chr2	52726764	52726881	hypo
chr2	52860603	52860623	hyper
chr2	52868640	52868649	hypo
chr2	52936124	52936137	hyper
chr2	54035136	54035155	hyper
chr2	54498841	54498987	hyper
chr2	55277844	55277863	hyper
chr2	55437876	55437886	hyper
chr2	55718540	55718622	hyper
chr2	55807274	55807480	hyper
chr2	56210193	56210289	hypo
chr2	57358865	57358923	hypo
chr2	57528618	57528668	hyper
chr2	58069464	58069706	hypo
chr2	58774153	58774217	hyper
chr2	59685668	59685867	hypo
chr2	60126193	60126202	hyper
chr2	60132213	60132240	hyper
chr2	61139171	61139203	hyper
chr2	62047408	62047417	hyper
chr2	63149100	63149140	hypo
chr2	63547497	63547587	hypo
chr2	63701990	63702010	hyper
chr2	66439919	66439926	hypo
chr2	67731768	67731795	hypo
chr2	68935507	68935963	hypo
chr2	68938418	68938505	hyper
chr2	69612761	69612780	hypo
chr2	70329589	70329626	hypo
chr2	70388631	70388642	hyper
chr2	70450504	70450521	hypo
chr2	70456465	70456506	hyper
chr2	70618824	70618844	hypo
chr2	70832132	70832136	hyper
chr2	71262652	71262664	hyper
chr2	71281183	71281194	hyper
chr2	71452601	71452617	hyper
chr2	71545027	71545109	hyper
chr2	72179765	72179776	hypo
chr2	72728957	72729001	hypo
chr2	73139821	73139921	hypo
chr2	73280993	73281013	hypo
chr2	73485524	73485550	hyper
chr2	73804306	73804376	hyper
chr2	73901697	73901853	hyper
chr2	73978257	73978321	hyper
chr2	74001134	74001262	hyper
chr2	74129269	74129296	hypo
chr2	74168470	74168489	hyper
chr2	74224110	74224150	hypo
chr2	74311047	74311054	hypo
chr2	74620621	74620627	hypo
chr2	74663244	74663249	hyper
chr2	74691629	74691637	hypo
chr2	74694293	74694298	hypo
chr2	74736182	74736229	hypo
chr2	74787303	74787567	hyper
chr2	75113351	75113357	hypo
chr2	75150044	75150051	hyper
chr2	75383876	75383899	hypo
chr2	75448473	75448518	hyper
chr2	75466389	75466926	hyper
chr2	75470564	75470572	hypo
chr2	75496877	75496884	hypo
chr2	75634555	75634615	hypo
chr2	75669796	75669943	hyper
chr2	75803003	75803148	hypo
chr2	76057724	76057770	hyper
chr2	76078859	76078867	hyper
chr2	76612290	76612305	hyper
chr2	76879341	76879398	hyper
chr2	76995725	76995734	hyper
chr2	77253360	77253364	hypo
chr2	77411394	77411460	hypo
chr2	77480492	77480496	hyper
chr2	77727635	77727942	hypo
chr2	78012792	78012801	hyper
chr2	78598848	78598853	hyper
chr2	79309418	79309461	hypo
chr2	79388198	79388210	hyper
chr2	79454302	79454307	hypo
chr2	79454481	79454486	hyper
chr2	79640642	79640673	hypo
chr2	79642821	79643267	hypo
chr2	79765794	79765818	hyper
chr2	81466951	81466975	hyper
chr2	82742030	82742198	hyper
chr2	82820244	82820504	hyper
chr2	83180401	83181074	hypo
chr2	84627934	84628265	hyper
chr2	84662770	84662790	hypo
chr2	84746102	84746121	hyper
chr2	84811069	84811101	hyper
chr2	85067225	85067249	hypo
chr2	85634148	85634212	hypo
chr2	87495082	87495096	hyper
chr2	87725787	87725810	hypo
chr2	89320238	89320243	hypo
chr2	89829748	89831087	hyper
chr2	91106093	91106251	hypo
chr2	91287970	91287978	hypo
chr2	91319181	91319201	hypo
chr2	92016942	92016981	hypo
chr2	92062623	92062628	hyper
chr2	92373553	92373602	hyper
chr2	92484854	92484862	hypo
chr2	92530216	92530228	hypo
chr2	92772671	92772678	hyper
chr2	92781355	92781380	hyper
chr2	92782363	92782419	hypo
chr2	92849318	92849359	hyper
chr2	92904867	92904912	hyper
chr2	92934502	92934589	hypo
chr2	93353480	93353562	hypo
chr2	93646792	93646800	hypo
chr2	93709460	93709492	hypo
chr2	93821258	93821316	hypo
chr2	93876767	93876937	hypo
chr2	93883403	93883504	hypo
chr2	93998150	93998154	hypo
chr2	94217133	94217148	hyper
chr2	94769872	94769905	hyper
chr2	95513279	95513442	hyper
chr2	95797033	95797187	hypo
chr2	97115576	97116000	hypo
chr2	98317258	98317304	hypo
chr2	99593528	99593565	hyper
chr2	101576103	101576222	hyper
chr2	101576360	101576383	hyper
chr2	101874121	101874257	hypo
chr2	102049062	102049090	hypo
chr2	102529641	102529829	hypo
chr2	102599678	102599722	hyper
chr2	102826337	102826347	hypo
chr2	102939933	102939994	hypo
chr2	103335973	103335979	hyper
chr2	103467762	103467773	hyper
chr2	104313416	104313448	hyper
chr2	104320366	104320373	hyper
chr2	104394806	104395160	hypo
chr2	104409323	104409355	hyper
chr2	104725432	104725446	hypo
chr2	104925601	104925666	hyper
chr2	105218319	105218381	hypo
chr2	105240030	105240501	hypo
chr2	105400970	105401259	hyper
chr2	106109949	106109973	hyper
chr2	106314119	106314304	hyper
chr2	106636395	106636407	hyper
chr2	106711631	106711649	hyper
chr2	106789789	106789895	hyper
chr2	106829298	106829333	hyper
chr2	106838813	106838837	hyper
chr2	106940942	106940981	hyper
chr2	107158962	107158969	hyper
chr2	107230669	107230710	hyper
chr2	107257996	107258162	hyper
chr2	108726707	108726720	hypo
chr2	109072952	109072965	hypo
chr2	110204496	110204546	hyper
chr2	112282299	112282326	hypo
chr2	112767133	112767187	hyper
chr2	112767280	112767289	hyper
chr2	112933090	112933104	hyper
chr2	113733921	113733970	hyper
chr2	113820338	113820346	hypo
chr2	114345001	114345015	hyper
chr2	114472055	114472077	hypo
chr2	115875825	115875891	hypo
chr2	116067921	116067931	hyper
chr2	117432230	117432252	hypo
chr2	117489104	117489126	hypo
chr2	118179704	118179786	hypo
chr2	118554775	118554792	hyper
chr2	118897421	118897429	hypo
chr2	119665946	119665958	hypo
chr2	119806483	119806612	hyper
chr2	119986837	119986844	hyper
chr2	120213345	120213476	hyper
chr2	120482156	120482170	hyper
chr2	121115323	121115366	hypo
chr2	121375178	121375207	hyper
chr2	121553806	121553946	hyper
chr2	121756926	121756996	hyper
chr2	121872029	121872113	hyper
chr2	121923823	121923834	hyper
chr2	122137964	122138188	hypo
chr2	122279709	122279754	hypo
chr2	122558997	122559036	hyper
chr2	122672737	122672783	hyper
chr2	122763495	122763563	hyper
chr2	123966461	123966796	hypo
chr2	124613729	124614048	hyper
chr2	124882132	124882177	hypo
chr2	125442484	125442537	hypo
chr2	125502279	125502924	hyper
chr2	125668144	125668304	hyper
chr2	125681068	125681074	hyper
chr2	126958704	126958719	hyper
chr2	127364199	127364252	hyper
chr2	127400198	127400203	hypo
chr2	127450063	127450090	hypo
chr2	127458319	127458350	hypo
chr2	127527464	127527496	hypo
chr2	127604225	127604241	hypo
chr2	127693726	127693748	hyper
chr2	127894734	127894797	hyper
chr2	128239455	128239470	hypo
chr2	128261838	128261885	hyper
chr2	128498415	128498454	hypo
chr2	128573520	128573526	hypo
chr2	128722238	128722244	hypo
chr2	129168685	129168716	hyper
chr2	129170775	129170793	hypo
chr2	129320284	129320292	hypo
chr2	129877381	129877521	hypo
chr2	129999035	129999056	hyper
chr2	130105529	130105746	hyper
chr2	130253934	130253941	hypo
chr2	130319555	130319562	hyper
chr2	130451213	130451219	hyper
chr2	131052227	131052256	hypo
chr2	131142610	131142615	hypo
chr2	131159611	131159631	hyper
chr2	131786305	131786754	hypo
chr2	131902884	131902933	hypo
chr2	131937641	131937669	hyper
chr2	132246312	132246503	hyper
chr2	132388062	132388079	hyper
chr2	132451713	132452032	hyper
chr2	132456553	132456581	hypo
chr2	133551176	133551430	hypo
chr2	134498949	134498967	hyper
chr2	134559317	134559335	hyper
chr2	134652465	134652836	hypo
chr2	135536625	135536738	hyper
chr2	135658271	135658388	hyper
chr2	135764412	135764434	hyper
chr2	135806380	135806387	hypo
chr2	136333181	136333208	hyper
chr2	136552203	136552236	hypo
chr2	137729321	137729441	hyper
chr2	138242574	138242599	hypo
chr2	138267351	138267377	hypo
chr2	138337274	138338128	hypo
chr2	138845325	138845330	hyper
chr2	139428533	139428595	hypo
chr2	139609648	139609670	hyper
chr2	140850875	140851041	hyper
chr2	141024085	141024126	hyper
chr2	141253692	141253779	hypo
chr2	141880287	141880301	hyper
chr2	141983915	141984148	hyper
chr2	142096828	142097015	hypo
chr2	144121878	144121932	hyper
chr2	144177050	144177063	hypo
chr2	144188429	144188480	hypo
chr2	144217960	144217981	hypo
chr2	144332930	144332939	hypo
chr2	144504401	144504414	hypo
chr2	144675872	144675959	hyper
chr2	145022755	145022770	hypo
chr2	145495385	145495459	hypo
chr2	145605829	145605902	hypo
chr2	145747973	145747980	hyper
chr2	145772370	145772378	hypo
chr2	145958000	145958005	hyper
chr2	146694104	146694120	hyper
chr2	146766379	146766394	hyper
chr2	146937272	146937297	hypo
chr2	147170759	147170818	hyper
chr2	147368322	147368358	hypo
chr2	147385723	147385752	hypo
chr2	147873191	147873399	hyper
chr2	148037377	148037385	hyper
chr2	148038413	148038429	hyper
chr2	148040533	148040546	hypo
chr2	148044157	148044165	hyper
chr2	148353877	148353888	hypo
chr2	148436205	148436375	hypo
chr2	148659337	148659490	hyper
chr2	148810346	148810667	hypo
chr2	149227595	149227614	hyper
chr2	151815516	151815521	hyper
chr2	151846100	151846150	hyper
chr2	152143074	152143078	hyper
chr2	152485392	152485608	hypo
chr2	152628338	152628396	hypo
chr2	152665048	152665058	hypo
chr2	152707785	152707801	hypo
chr2	152983151	152983164	hypo
chr2	153425275	153425686	hyper
chr2	153432735	153432763	hypo
chr2	153511768	153511781	hypo
chr2	153543234	153543362	hyper
chr2	153601257	153601285	hypo
chr2	153685733	153685740	hyper
chr2	153883186	153883241	hypo
chr2	154127509	154127598	hypo
chr2	154151993	154152109	hypo
chr2	154350561	154350658	hypo
chr2	154402958	154402969	hyper
chr2	154765969	154765981	hyper
chr2	154971937	154971959	hyper
chr2	155186604	155186689	hypo
chr2	155742282	155742385	hyper
chr2	155894879	155894899	hyper
chr2	155956037	155956048	hypo
chr2	156038939	156038976	hyper
chr2	156380194	156380206	hyper
chr2	156425291	156425305	hyper
chr2	156446327	156446377	hypo
chr2	156591672	156591695	hypo
chr2	156674064	156674260	hyper
chr2	156683219	156683244	hypo
chr2	156780497	156780523	hyper
chr2	156780581	156780595	hyper
chr2	157027486	157027492	hypo
chr2	157062657	157062720	hypo
chr2	157094730	157094762	hyper
chr2	157347562	157347569	hyper
chr2	157348070	157348119	hypo
chr2	157474825	157474875	hypo
chr2	157561072	157561076	hypo
chr2	157669781	157669801	hypo
chr2	157715670	157715742	hyper
chr2	157877650	157877675	hyper
chr2	158295524	158295718	hypo
chr2	158379654	158379699	hyper
chr2	158609967	158609971	hypo
chr2	158777414	158777512	hypo
chr2	158822545	158822566	hyper
chr2	158870234	158870244	hyper
chr2	158888579	158888605	hyper
chr2	159074180	159074193	hypo
chr2	159440525	159440564	hyper
chr2	160503081	160503086	hypo
chr2	160581718	160581722	hypo
chr2	160670601	160670620	hypo
chr2	160732918	160732946	hyper
chr2	160759130	160759180	hypo
chr2	161227452	161227635	hypo
chr2	161342210	161342216	hyper
chr2	161713254	161713264	hypo
chr2	161721528	161721702	hypo
chr2	161750910	161750963	hypo
chr2	161774432	161774545	hyper
chr2	162190106	162190135	hypo
chr2	162365082	162365094	hypo
chr2	162491627	162491645	hyper
chr2	162614088	162614107	hyper
chr2	162698631	162698728	hyper
chr2	162708899	162708951	hyper
chr2	162862378	162862400	hyper
chr2	162862814	162862945	hyper
chr2	162882264	162882464	hypo
chr2	162911715	162911725	hypo
chr2	162924373	162924402	hypo
chr2	163151267	163151279	hypo
chr2	163182130	163182312	hypo
chr2	163218833	163218840	hypo
chr2	163584251	163584257	hyper
chr2	164112148	164112164	hyper
chr2	164174798	164175002	hyper
chr2	164298035	164298047	hyper
chr2	164370011	164370021	hyper
chr2	164392199	164392207	hyper
chr2	164590420	164590436	hyper
chr2	164613460	164613478	hypo
chr2	164929723	164929746	hypo
chr2	165117139	165117327	hypo
chr2	165173124	165173144	hypo
chr2	165190177	165190291	hyper
chr2	165215747	165215751	hyper
chr2	165368557	165368570	hyper
chr2	165649247	165649294	hyper
chr2	165764232	165764394	hyper
chr2	165852667	165852770	hypo
chr2	165890553	165890568	hyper
chr2	165992290	165992301	hypo
chr2	166111675	166111882	hyper
chr2	166261384	166261402	hyper
chr2	166273923	166273934	hyper
chr2	166290940	166290964	hypo
chr2	166349504	166349518	hyper
chr2	166392573	166392599	hypo
chr2	166474758	166474765	hypo
chr2	166582833	166582846	hyper
chr2	167117202	167117222	hyper
chr2	167186115	167186136	hyper
chr2	167208256	167208277	hypo
chr2	167368118	167368122	hypo
chr2	167558210	167558218	hypo
chr2	167576175	167576277	hyper
chr2	167675703	167675740	hypo
chr2	167802046	167802064	hyper
chr2	167857994	167858087	hypo
chr2	168250574	168250590	hyper
chr2	168272813	168272825	hyper
chr2	168326599	168326609	hypo
chr2	168355249	168355284	hyper
chr2	168452017	168452021	hyper
chr2	168452688	168452697	hypo
chr2	168671988	168672007	hypo
chr2	168795802	168795822	hyper
chr2	168820577	168820584	hyper
chr2	168842023	168842035	hypo
chr2	168911568	168911583	hypo
chr2	169154974	169154981	hypo
chr2	169155731	169155754	hyper
chr2	169298190	169298211	hyper
chr2	169524678	169524688	hypo
chr2	169641747	169641757	hyper
chr2	170219043	170219051	hypo
chr2	170342970	170342978	hyper
chr2	170403141	170403162	hyper
chr2	170445232	170445248	hypo
chr2	170545732	170545745	hypo
chr2	170730998	170731020	hyper
chr2	170757747	170757767	hyper
chr2	170822756	170822897	hyper
chr2	170849614	170849635	hypo
chr2	171230754	171230776	hyper
chr2	171256660	171256674	hypo
chr2	171422614	171422704	hyper
chr2	171757951	171757975	hyper
chr2	171967072	171967138	hyper
chr2	172042716	172042720	hypo
chr2	172056879	172056918	hypo
chr2	172075361	172075365	hyper
chr2	172274772	172274783	hypo
chr2	172281877	172282147	hyper
chr2	172502350	172502357	hyper
chr2	172544223	172544231	hypo
chr2	172557702	172557738	hypo
chr2	172643889	172643944	hypo
chr2	172682679	172682702	hypo
chr2	172739614	172739625	hypo
chr2	172759488	172759494	hyper
chr2	172763965	172764032	hyper
chr2	172853014	172853185	hyper
chr2	172899036	172899065	hyper
chr2	172900207	172900397	hypo
chr2	172933620	172933640	hyper
chr2	172933661	172933715	hyper
chr2	173113678	173113754	hypo
chr2	173243835	173243881	hyper
chr2	173365616	173365647	hypo
chr2	173432725	173432918	hyper
chr2	173509018	173509032	hyper
chr2	173585418	173585435	hypo
chr2	173804461	173804510	hypo
chr2	174284269	174284284	hyper
chr2	174294540	174294557	hyper
chr2	174635350	174635546	hypo
chr2	174931227	174931293	hyper
chr2	177368770	177368815	hyper
chr2	177404969	177405306	hyper
chr2	178174988	178175193	hyper
chr2	178729720	178729855	hypo
chr2	179111798	179111807	hyper
chr2	179180505	179180513	hypo
chr2	179394345	179394353	hypo
chr2	179497976	179498040	hyper
chr2	179636216	179636245	hyper
chr2	179641063	179641067	hyper
chr2	179868106	179868150	hyper
chr2	179870912	179871007	hypo
chr2	179892586	179892602	hyper
chr2	180096215	180096254	hyper
chr2	180360552	180360831	hypo
chr2	180417570	180417652	hyper
chr2	180484442	180484487	hyper
chr2	180538453	180538467	hyper
chr2	180641746	180641783	hyper
chr2	180655579	180655584	hypo
chr2	180665661	180665665	hypo
chr2	180777060	180777109	hyper
chr2	180987834	180987845	hyper
chr2	181039749	181039762	hypo
chr2	181203082	181203122	hyper
chr2	181249765	181249780	hypo
chr2	181671282	181671290	hyper
chr3	3106837	3106957	hypo
chr3	3134528	3134582	hypo
chr3	3349751	3349755	hyper
chr3	4566304	4566663	hypo
chr3	5194431	5194547	hypo
chr3	5210708	5210729	hyper
chr3	6051802	6051825	hypo
chr3	6809477	6809684	hyper
chr3	8328486	8328542	hypo
chr3	8626215	8626278	hyper
chr3	8644315	8644325	hyper
chr3	9021008	9021029	hypo
chr3	9024569	9024624	hyper
chr3	9352266	9352300	hypo
chr3	9353223	9353227	hyper
chr3	9614954	9614962	hypo
chr3	10067320	10067351	hypo
chr3	10081898	10081958	hyper
chr3	11519711	11519851	hyper
chr3	13767009	13767040	hyper
chr3	15411399	15411411	hypo
chr3	15548067	15548072	hypo
chr3	15566842	15566890	hypo
chr3	15570744	15570808	hypo
chr3	17319136	17319157	hyper
chr3	17440244	17440665	hypo
chr3	17794884	17794895	hypo
chr3	17796365	17796462	hyper
chr3	17924241	17924308	hypo
chr3	18937964	18937976	hypo
chr3	19451687	19451821	hypo
chr3	19459054	19459088	hyper
chr3	19694683	19694687	hyper
chr3	20236835	20236885	hypo
chr3	20500984	20502195	hyper
chr3	21514467	21514546	hypo
chr3	22649035	22649118	hyper
chr3	23014535	23014548	hypo
chr3	24237467	24237547	hypo
chr3	25616683	25616735	hyper
chr3	27528898	27528903	hypo
chr3	27579710	27579725	hyper
chr3	27600746	27600770	hyper
chr3	27899618	27899672	hypo
chr3	28154071	28154082	hypo
chr3	28262337	28262343	hyper
chr3	28577699	28577707	hypo
chr3	28995503	28995609	hypo
chr3	29689102	29689157	hyper
chr3	29873405	29873419	hyper
chr3	30235695	30235758	hyper
chr3	31166439	31166531	hypo
chr3	31582136	31582213	hypo
chr3	32085428	32085576	hyper
chr3	32230494	32230669	hyper
chr3	32287256	32287269	hyper
chr3	32861844	32861860	hypo
chr3	33238186	33238251	hypo
chr3	33606200	33606209	hyper
chr3	33905723	33905730	hyper
chr3	33922476	33922590	hyper
chr3	34106476	34106494	hyper
chr3	34309827	34309846	hyper
chr3	34546334	34546361	hypo
chr3	34551051	34551068	hypo
chr3	34873946	34873960	hypo
chr3	35069069	35069279	hyper
chr3	35254727	35254741	hypo
chr3	35365288	35365481	hyper
chr3	36202760	36202774	hypo
chr3	36347854	36347908	hyper
chr3	36400525	36400542	hypo
chr3	36714765	36714800	hypo
chr3	36730339	36730467	hyper
chr3	36838572	36838603	hyper
chr3	37324565	37324843	hypo
chr3	37649111	37649255	hyper
chr3	37686526	37686904	hypo
chr3	37958777	37958801	hyper
chr3	38300134	38300221	hyper
chr3	38483763	38483854	hyper
chr3	38653416	38653741	hyper
chr3	38781008	38781136	hypo
chr3	38883875	38883911	hypo
chr3	38886989	38887004	hyper
chr3	39027266	39027326	hyper
chr3	39483104	39483229	hyper
chr3	39544049	39544310	hyper
chr3	40326578	40326603	hyper
chr3	40529074	40529083	hypo
chr3	41246375	41246484	hypo
chr3	41582263	41582276	hyper
chr3	41987269	41987535	hypo
chr3	42087773	42087787	hypo
chr3	42263082	42263096	hyper
chr3	43853014	43853288	hyper
chr3	44175656	44175670	hypo
chr3	44393655	44394490	hyper
chr3	45038612	45038893	hypo
chr3	45896255	45896321	hypo
chr3	46237918	46237927	hypo
chr3	50263792	50263845	hyper
chr3	50382287	50382374	hypo
chr3	50433863	50434089	hyper
chr3	51088240	51088533	hyper
chr3	51389080	51389106	hyper
chr3	51663630	51663786	hyper
chr3	51904494	51904507	hypo
chr3	52058179	52058197	hyper
chr3	52187576	52187581	hypo
chr3	52198301	52198310	hyper
chr3	52448189	52448476	hypo
chr3	52841988	52842144	hyper
chr3	52973366	52973374	hyper
chr3	53160825	53160863	hypo
chr3	53477878	53477896	hyper
chr3	53743279	53743384	hypo
chr3	54169985	54170064	hypo
chr3	54991588	54991600	hyper
chr3	55243525	55243529	hypo
chr3	55243612	55243645	hyper
chr3	55336942	55336987	hyper
chr3	56738217	56738333	hyper
chr3	58520375	58520481	hypo
chr3	58743991	58744161	hyper
chr3	58770965	58771154	hyper
chr3	58821992	58822054	hyper
chr3	58906820	58906856	hyper
chr3	58924735	58926200	hypo
chr3	59005379	59005393	hyper
chr3	59100194	59100273	hypo
chr3	59210028	59210047	hyper
chr3	59490497	59490612	hypo
chr3	60588745	60588968	hypo
chr3	61286041	61286174	hyper
chr3	61861931	61862024	hyper
chr3	62095762	62095770	hyper
chr3	62159128	62159135	hypo
chr3	62679039	62679115	hypo
chr3	62949130	62949239	hypo
chr3	63294609	63294623	hypo
chr3	63865180	63865324	hyper
chr3	64747205	64747240	hypo
chr3	64763528	64763533	hypo
chr3	64824975	64825012	hyper
chr3	65366556	65366604	hypo
chr3	65436116	65436217	hypo
chr3	65629688	65629707	hypo
chr3	65720622	65721134	hypo
chr3	66087652	66087673	hyper
chr3	66220036	66220050	hyper
chr3	66326779	66327188	hypo
chr3	66401410	66401425	hyper
chr3	66589364	66589575	hypo
chr3	66772802	66772824	hyper
chr3	66933730	66933803	hypo
chr3	67462809	67462814	hyper
chr3	68056899	68056993	hypo
chr3	68157865	68158117	hyper
chr3	68586881	68586892	hypo
chr3	68611009	68611021	hyper
chr3	68928817	68928821	hyper
chr3	69210931	69211122	hyper
chr3	69360241	69360250	hyper
chr3	69887516	69887539	hypo
chr3	70139017	70139196	hyper
chr3	75862638	75862799	hypo
chr3	75921030	75921034	hypo
chr3	78268151	78268568	hypo
chr3	78280587	78281231	hypo
chr3	78483327	78483439	hypo
chr3	78490970	78491104	hyper
chr3	78954985	78955151	hyper
chr3	79326163	79326210	hypo
chr3	79441006	79441116	hypo
chr3	79759836	79759881	hypo
chr3	81700346	81700624	hyper
chr3	81974297	81974349	hypo
chr3	82266270	82266422	hypo
chr3	82530357	82530386	hyper
chr3	82809867	82809877	hypo
chr3	83010552	83010557	hypo
chr3	83167793	83167810	hyper
chr3	83670397	83670406	hypo
chr3	83709493	83709499	hyper
chr3	84011319	84011475	hypo
chr3	84033658	84033669	hyper
chr3	84349783	84349806	hyper
chr3	84653371	84653378	hypo
chr3	84731708	84731830	hyper
chr3	85186777	85186787	hypo
chr3	85995355	85995369	hyper
chr3	86101152	86101330	hyper
chr3	86110256	86110270	hypo
chr3	87114935	87115060	hyper
chr3	87223293	87223334	hypo
chr3	87759073	87759094	hypo
chr3	88042860	88042867	hyper
chr3	88077702	88077728	hypo
chr3	88146519	88146572	hyper
chr3	88454235	88454261	hypo
chr3	88652189	88652194	hypo
chr3	88774988	88775025	hyper
chr3	89087813	89087821	hypo
chr3	89152858	89152874	hypo
chr3	89277066	89277086	hypo
chr3	89417536	89417587	hyper
chr3	89469861	89469901	hypo
chr3	89666327	89666338	hyper
chr3	89667609	89667621	hypo
chr3	89760210	89760281	hyper
chr3	89896473	89896508	hyper
chr3	90613801	90613905	hyper
chr3	90787173	90787255	hyper
chr3	90826659	90826672	hypo
chr3	91570974	91571263	hypo
chr3	92776760	92777262	hyper
chr3	94377273	94377277	hypo
chr3	95115934	95115959	hyper
chr3	95171563	95171569	hypo
chr3	95285417	95285715	hyper
chr3	95641985	95641998	hyper
chr3	95895041	95895063	hypo
chr3	96196825	96196836	hypo
chr3	96300755	96300798	hypo
chr3	96323458	96323521	hypo
chr3	96339385	96339391	hypo
chr3	96340553	96340569	hyper
chr3	96561457	96561558	hyper
chr3	96578806	96578865	hypo
chr3	96953806	96953828	hypo
chr3	97197270	97197291	hypo
chr3	97863726	97863739	hyper
chr3	97888910	97888975	hyper
chr3	97932965	97933019	hypo
chr3	98203698	98203739	hypo
chr3	98282476	98282497	hypo
chr3	98313932	98313964	hypo
chr3	98764053	98764063	hypo
chr3	100057863	100057931	hypo
chr3	100220140	100220145	hyper
chr3	100900026	100900154	hyper
chr3	101347671	101347739	hypo
chr3	101386750	101386760	hyper
chr3	101692171	101692177	hypo
chr3	101964310	101964335	hyper
chr3	102225680	102225908	hyper
chr3	102478710	102478719	hyper
chr3	102602442	102602488	hyper
chr3	102677196	102677207	hypo
chr3	102698346	102698740	hypo
chr3	103194952	103195128	hypo
chr3	103575040	103575084	hyper
chr3	104117813	104117889	hypo
chr3	104518978	104518983	hypo
chr3	104985650	104985705	hyper
chr3	104986388	104986679	hypo
chr3	105007939	105007955	hypo
chr3	105045074	105045086	hyper
chr3	105190964	105190986	hyper
chr3	105505945	105505951	hypo
chr3	105546310	105546559	hyper
chr3	105569455	105569525	hyper
chr3	105631267	105631282	hypo
chr3	105714563	105714590	hypo
chr3	105840997	105841006	hypo
chr3	106462484	106462614	hyper
chr3	106962440	106962540	hypo
chr3	107281704	107281817	hyper
chr3	107325468	107325574	hyper
chr3	107429236	107429267	hypo
chr3	107546282	107546304	hypo
chr3	107580683	107580695	hypo
chr3	107910032	107910112	hypo
chr3	107994923	107994930	hyper
chr3	108291711	108291749	hyper
chr3	108447378	108447419	hyper
chr3	108465017	108465036	hypo
chr3	108495159	108495166	hypo
chr3	108776523	108776528	hyper
chr3	109492819	109492858	hypo
chr3	109525785	109525835	hyper
chr3	109972387	109972726	hypo
chr3	110478823	110478861	hypo
chr3	112212020	112212029	hyper
chr3	113929572	113929588	hypo
chr3	114118164	114118392	hyper
chr3	114657102	114657259	hypo
chr3	115085986	115086000	hyper
chr3	115188477	115188553	hyper
chr3	115616043	115616074	hyper
chr3	115665170	115665310	hypo
chr3	115774417	115774535	hyper
chr3	115892551	115892563	hypo
chr3	116024029	116024051	hypo
chr3	116027053	116027070	hypo
chr3	116222475	116222501	hyper
chr3	116344520	116344557	hypo
chr3	116771489	116771503	hypo
chr3	116860971	116860978	hyper
chr3	116968393	116968398	hypo
chr3	117183400	117183507	hyper
chr3	117632191	117632303	hyper
chr3	118431903	118432058	hyper
chr3	118507967	118508011	hypo
chr3	119431560	119431648	hypo
chr3	119848792	119848826	hypo
chr3	119943591	119943612	hyper
chr3	120952536	120952662	hyper
chr3	121102903	121102980	hypo
chr3	121552743	121552749	hypo
chr3	121717848	121717881	hyper
chr3	121822503	121822574	hyper
chr3	121843507	121843518	hypo
chr3	121900253	121900350	hyper
chr3	122048656	122048670	hypo
chr3	122590917	122590970	hyper
chr3	122591491	122591498	hyper
chr3	123338880	123338894	hypo
chr3	123589392	123589488	hypo
chr3	123764606	123764628	hypo
chr3	124909067	124909072	hypo
chr3	125023014	125023130	hypo
chr3	127294839	127294880	hypo
chr3	127425759	127425767	hypo
chr3	127487553	127487586	hyper
chr3	128582310	128582373	hyper
chr3	128611662	128611699	hypo
chr3	128948538	128948617	hypo
chr3	129161827	129161855	hyper
chr3	129196716	129196726	hyper
chr3	129227719	129227828	hyper
chr3	129338518	129338534	hyper
chr3	129571338	129571365	hypo
chr3	129821015	129821049	hyper
chr3	129965973	129965980	hypo
chr3	130181541	130181545	hypo
chr3	130465424	130465445	hypo
chr3	130494906	130494928	hyper
chr3	130535388	130535399	hyper
chr3	130756328	130756345	hypo
chr3	130810500	130810553	hypo
chr3	131135999	131136010	hypo
chr3	131174234	131174271	hypo
chr3	131738476	131738493	hypo
chr3	131919654	131919676	hyper
chr3	132454194	132454208	hyper
chr3	132765478	132765545	hyper
chr3	132943500	132943648	hyper
chr3	133480401	133480414	hypo
chr3	133614195	133614202	hypo
chr3	134886376	134886436	hypo
chr3	135566210	135566220	hypo
chr3	136007547	136007612	hyper
chr3	136152338	136152423	hyper
chr3	137622250	137622334	hypo
chr3	137904234	137904282	hypo
chr3	138282278	138282291	hyper
chr3	138571027	138571047	hyper
chr3	138772155	138772179	hypo
chr3	138810568	138810577	hypo
chr3	138893915	138893949	hypo
chr3	140068359	140068369	hyper
chr3	140285956	140286004	hypo
chr3	140564734	140564823	hypo
chr3	141982115	141982126	hypo
chr3	142036001	142036013	hyper
chr3	142060323	142060755	hypo
chr3	142474329	142474336	hyper
chr3	143099840	143099861	hypo
chr3	143991792	143991849	hypo
chr3	144283767	144283866	hypo
chr3	144373873	144373908	hyper
chr3	144479794	144479798	hyper
chr3	145097370	145097377	hypo
chr3	145512177	145512235	hyper
chr3	145602748	145602756	hyper
chr3	145738855	145738868	hypo
chr3	145757648	145757684	hyper
chr3	145949967	145949981	hyper
chr3	146037227	146037247	hypo
chr3	146258924	146258928	hyper
chr3	146409411	146409494	hypo
chr3	146684682	146684699	hyper
chr3	146770648	146770672	hyper
chr3	147298336	147298342	hyper
chr3	147878945	147878973	hyper
chr3	148424987	148425014	hyper
chr3	148655547	148655609	hyper
chr3	148734707	148734733	hypo
chr3	149070836	149070980	hypo
chr3	149170255	149170260	hypo
chr3	149188953	149189024	hyper
chr3	149475826	149476061	hypo
chr3	150130546	150130636	hypo
chr3	150291945	150292162	hypo
chr3	150852250	150852348	hyper
chr3	152311813	152311872	hypo
chr3	152449656	152449669	hyper
chr3	152452906	152452948	hypo
chr3	152490025	152490031	hypo
chr3	152542690	152542694	hypo
chr3	152796836	152796846	hyper
chr3	152920244	152920285	hyper
chr3	153282254	153282282	hyper
chr3	153301876	153301900	hypo
chr3	153458399	153458415	hypo
chr3	153605666	153605679	hypo
chr3	153638950	153639028	hyper
chr3	153644090	153644099	hyper
chr3	153686846	153686863	hypo
chr3	153727832	153727846	hypo
chr3	153734783	153734795	hypo
chr3	153757806	153757990	hypo
chr3	153837547	153837582	hyper
chr3	153954321	153954359	hypo
chr3	154333271	154333276	hypo
chr3	154385616	154385624	hyper
chr3	154523407	154523437	hyper
chr3	154526843	154526854	hyper
chr3	154790011	154790088	hyper
chr3	154817563	154817574	hyper
chr3	155298007	155298024	hyper
chr3	155361171	155361234	hyper
chr3	155754777	155754869	hyper
chr3	156102812	156102973	hypo
chr3	156236096	156236167	hypo
chr3	158102564	158103027	hypo
chr3	158682373	158682408	hypo
chr3	159590156	159590504	hypo
chr4	3391945	3391958	hyper
chr4	3509150	3509286	hypo
chr4	4238481	4238510	hyper
chr4	4467788	4468268	hyper
chr4	4992762	4993014	hypo
chr4	5211476	5211513	hypo
chr4	5236318	5236694	hyper
chr4	5911481	5911593	hypo
chr4	7872602	7872745	hyper
chr4	8376005	8376045	hypo
chr4	8663586	8663688	hypo
chr4	9037984	9038005	hyper
chr4	9083819	9083858	hyper
chr4	9183145	9183300	hypo
chr4	9424958	9424982	hyper
chr4	9514036	9514108	hypo
chr4	9857512	9857517	hypo
chr4	10148494	10148660	hypo
chr4	10508887	10508919	hyper
chr4	10745850	10745862	hyper
chr4	11018879	11018890	hypo
chr4	11672938	11672958	hypo
chr4	12136426	12136436	hypo
chr4	12273381	12273421	hypo
chr4	13487151	13487241	hyper
chr4	13837799	13837812	hypo
chr4	14717262	14717277	hyper
chr4	15061436	15061480	hyper
chr4	16341091	16341364	hyper
chr4	17012228	17012350	hypo
chr4	17933419	17933489	hyper
chr4	19895387	19895585	hypo
chr4	20130355	20130367	hypo
chr4	21241644	21241692	hyper
chr4	21443126	21443181	hypo
chr4	22087329	22087342	hypo
chr4	22413893	22414140	hyper
chr4	23214508	23214567	hyper
chr4	23868532	23868639	hyper
chr4	23914320	23914394	hypo
chr4	26619145	26619202	hypo
chr4	27915595	27915644	hypo
chr4	29072251	29072403	hyper
chr4	29750852	29750924	hyper
chr4	31410676	31410700	hypo
chr4	31580723	31580767	hyper
chr4	31661162	31661174	hypo
chr4	31824834	31824846	hyper
chr4	31924446	31924455	hyper
chr4	32077490	32077606	hypo
chr4	32222457	32222462	hypo
chr4	32231202	32231305	hypo
chr4	32251277	32251496	hyper
chr4	32351994	32352007	hypo
chr4	32363582	32363600	hypo
chr4	32432487	32432494	hypo
chr4	32486413	32486453	hyper
chr4	32762585	32762705	hyper
chr4	32912074	32912087	hypo
chr4	32928977	32929374	hyper
chr4	32991925	32992013	hypo
chr4	33063887	33063950	hyper
chr4	33099473	33099536	hyper
chr4	33124653	33124657	hypo
chr4	33556194	33556236	hypo
chr4	33587152	33587166	hypo
chr4	34387336	34387457	hyper
chr4	34681813	34682015	hyper
chr4	34996040	34996054	hyper
chr4	35113545	35113567	hypo
chr4	35403322	35403328	hyper
chr4	36038650	36038666	hypo
chr4	37170140	37170220	hyper
chr4	38335536	38335688	hyper
chr4	38755343	38755375	hypo
chr4	39554305	39554375	hyper
chr4	40308752	40308765	hyper
chr4	40522540	40522560	hyper
chr4	40649224	40649268	hyper
chr4	40749659	40749664	hypo
chr4	40775681	40775694	hyper
chr4	40854934	40854938	hypo
chr4	41496373	41496389	hypo
chr4	41526800	41526806	hyper
chr4	41540747	41540778	hyper
chr4	42925630	42925694	hypo
chr4	42938659	42938679	hyper
chr4	42960373	42960430	hyper
chr4	43399300	43399308	hyper
chr4	43400468	43400476	hyper
chr4	43420818	43420870	hyper
chr4	43709735	43709786	hypo
chr4	43730974	43731074	hypo
chr4	44267463	44267482	hyper
chr4	44439279	44439298	hyper
chr4	44460949	44461049	hyper
chr4	44500918	44501066	hyper
chr4	44617276	44617284	hypo
chr4	44704993	44705002	hypo
chr4	44757701	44757803	hypo
chr4	44979954	44979993	hypo
chr4	45403601	45403616	hypo
chr4	45459669	45459679	hyper
chr4	45545242	45545320	hypo
chr4	45579225	45579241	hypo
chr4	45643237	45643279	hyper
chr4	45784541	45784553	hypo
chr4	45827323	45827333	hypo
chr4	46227474	46227486	hyper
chr4	46361411	46361502	hyper
chr4	46628461	46628477	hyper
chr4	46629665	46629716	hyper
chr4	46630524	46630632	hyper
chr4	46710349	46710367	hyper
chr4	46722561	46722570	hypo
chr4	46814267	46814287	hypo
chr4	46862303	46862315	hypo
chr4	47006836	47006948	hyper
chr4	47024623	47024642	hyper
chr4	47245814	47245820	hyper
chr4	47310563	47310582	hypo
chr4	47345998	47346025	hyper
chr4	47513133	47513293	hyper
chr4	48636923	48636929	hypo
chr4	49921498	49921538	hyper
chr4	52538425	52538742	hypo
chr4	53246370	53246379	hypo
chr4	53358884	53359128	hyper
chr4	53772660	53772693	hyper
chr4	53797005	53797017	hyper
chr4	53864589	53864599	hypo
chr4	53896222	53896490	hypo
chr4	54074674	54074682	hypo
chr4	54330797	54331135	hyper
chr4	56686848	56686854	hypo
chr4	56812451	56812718	hyper
chr4	57010632	57010794	hypo
chr4	57053876	57053929	hyper
chr4	57191037	57191059	hypo
chr4	57412727	57412738	hyper
chr4	59202510	59202627	hyper
chr4	59313096	59313100	hypo
chr4	59859846	59859878	hyper
chr4	59914897	59914931	hyper
chr4	60203337	60203632	hypo
chr4	61289201	61289402	hypo
chr4	62069101	62069276	hyper
chr4	62367807	62367935	hypo
chr4	62552045	62552056	hyper
chr4	62628051	62628280	hyper
chr4	62628740	62628755	hypo
chr4	62647346	62647361	hypo
chr4	63183153	63183158	hypo
chr4	63461360	63461367	hyper
chr4	63525809	63525829	hyper
chr4	63545527	63545535	hyper
chr4	63917033	63917101	hyper
chr4	64190619	64190630	hyper
chr4	64192480	64192711	hypo
chr4	64997329	64997497	hyper
chr4	65170520	65170583	hypo
chr4	65794588	65794609	hypo
chr4	67278068	67278116	hypo
chr4	67325169	67325262	hypo
chr4	68279482	68279586	hypo
chr4	69920181	69920261	hypo
chr4	70047031	70047086	hypo
chr4	74701272	74701290	hypo
chr4	75036170	75036188	hypo
chr4	78094988	78095013	hyper
chr4	78744141	78744347	hypo
chr4	79441121	79441176	hyper
chr4	81177487	81177659	hypo
chr4	82464151	82464172	hypo
chr4	82502871	82503060	hyper
chr4	82536573	82536591	hypo
chr4	82679580	82679694	hypo
chr4	82683074	82683143	hyper
chr4	82711475	82711498	hypo
chr4	82760007	82760051	hypo
chr4	82940412	82940421	hypo
chr4	83212404	83212420	hyper
chr4	83798253	83798299	hyper
chr4	84318327	84318340	hyper
chr4	84377767	84377827	hypo
chr4	84956912	84956916	hyper
chr4	85153484	85153570	hypo
chr4	85824243	85824280	hyper
chr4	86031273	86031282	hyper
chr4	86416773	86416782	hyper
chr4	86668158	86668203	hypo
chr4	86886293	86886315	hypo
chr4	86886487	86886509	hypo
chr4	87050643	87050653	hypo
chr4	87154478	87154517	hyper
chr4	87310823	87311029	hypo
chr4	89276165	89276269	hypo
chr4	89537799	89537891	hyper
chr4	89875852	89875867	hypo
chr4	90388023	90388071	hyper
chr4	91284915	91284927	hyper
chr4	91376252	91376262	hyper
chr4	91595972	91596009	hyper
chr4	92620997	92621226	hyper
chr4	92753169	92753178	hyper
chr4	92878830	92878848	hyper
chr4	94008023	94008036	hypo
chr4	94348147	94348191	hypo
chr4	95068216	95068235	hypo
chr4	95160990	95160997	hypo
chr4	96371222	96371284	hyper
chr4	96395400	96395419	hypo
chr4	96397442	96397499	hypo
chr4	96850874	96850940	hyper
chr4	97868985	97869005	hyper
chr4	97869016	97869036	hyper
chr4	98102852	98102893	hypo
chr4	98237685	98237805	hypo
chr4	98315651	98315665	hypo
chr4	98396427	98396432	hyper
chr4	98652510	98652517	hypo
chr4	98801996	98802010	hyper
chr4	98805758	98805817	hyper
chr4	98819568	98819603	hyper
chr4	99305068	99305085	hyper
chr4	99445726	99445734	hypo
chr4	99461013	99461028	hyper
chr4	99584241	99584248	hyper
chr4	99598889	99599002	hyper
chr4	99612382	99612418	hypo
chr4	99653949	99653955	hypo
chr4	100036373	100036385	hyper
chr4	100097538	100097564	hyper
chr4	100599222	100599259	hypo
chr4	101188443	101188451	hypo
chr4	101502714	101502872	hyper
chr4	101508044	101508059	hyper
chr4	102495766	102495771	hyper
chr4	102545296	102545332	hypo
chr4	102657446	102657457	hypo
chr4	103213874	103213892	hyper
chr4	103618849	103618858	hyper
chr4	103816836	103816884	hypo
chr4	103849914	103850066	hyper
chr4	103975099	103975123	hyper
chr4	104767582	104767615	hyper
chr4	105036366	105036380	hypo
chr4	105170110	105170159	hypo
chr4	105259927	105260128	hyper
chr4	105339254	105339273	hypo
chr4	105708453	105708583	hyper
chr4	106160659	106160731	hypo
chr4	106942997	106943036	hypo
chr4	107339671	107339873	hyper
chr4	107421865	107421894	hyper
chr4	107484212	107484229	hyper
chr4	107500906	107500943	hyper
chr4	107529258	107529301	hypo
chr4	107701737	107701795	hyper
chr4	107876283	107876299	hypo
chr4	107966280	107966464	hypo
chr4	108193397	108193404	hyper
chr4	108418918	108418959	hyper
chr4	108758599	108758605	hypo
chr4	109975153	109975178	hyper
chr4	111687630	111687653	hyper
chr4	113979357	113979371	hyper
chr4	114891797	114891817	hyper
chr4	114901537	114901565	hypo
chr4	114913319	114913350	hyper
chr4	115931997	115932003	hypo
chr4	115957667	115957678	hyper
chr4	116071423	116071432	hypo
chr4	116133333	116133339	hypo
chr4	116185948	116185971	hypo
chr4	116768706	116768716	hypo
chr4	117262308	117262313	hyper
chr4	117445557	117445567	hypo
chr4	117547410	117547615	hypo
chr4	117708589	117708974	hypo
chr4	118042874	118042885	hyper
chr4	118053646	118053702	hypo
chr4	118335509	118335547	hypo
chr4	118350713	118350732	hypo
chr4	118446345	118446369	hypo
chr4	118540702	118540724	hyper
chr4	118607303	118607387	hyper
chr4	118969252	118969268	hyper
chr4	119071414	119071445	hyper
chr4	119216074	119216340	hypo
chr4	119359780	119359788	hyper
chr4	119506579	119506592	hyper
chr4	119709130	119709288	hypo
chr4	120617368	120617373	hypo
chr4	120645806	120645838	hyper
chr4	120868366	120868437	hyper
chr4	121041573	121041582	hypo
chr4	121553024	121553053	hypo
chr4	121563444	121564298	hypo
chr4	121597710	121597917	hyper
chr4	122541728	122542097	hyper
chr4	122891332	122891342	hyper
chr4	123255052	123255079	hypo
chr4	123342215	123342246	hyper
chr4	123978552	123978675	hyper
chr4	124265573	124265580	hypo
chr4	124396923	124396944	hypo
chr4	124467421	124467486	hyper
chr4	124472518	124472529	hyper
chr4	124562774	124562787	hyper
chr4	124595059	124595074	hypo
chr4	124621461	124621474	hyper
chr4	124858522	124858582	hypo
chr4	124906357	124906361	hyper
chr4	124915398	124915415	hyper
chr4	124950169	124950345	hyper
chr4	124984610	124984688	hyper
chr4	125182181	125182212	hypo
chr4	125183164	125183371	hypo
chr4	125186369	125186381	hypo
chr4	125312875	125312912	hypo
chr4	125484409	125484418	hypo
chr4	125491601	125491612	hypo
chr4	125511447	125511459	hypo
chr4	125523108	125523121	hypo
chr4	125588029	125588084	hyper
chr4	125612817	125612851	hypo
chr4	125803900	125803997	hyper
chr4	125818598	125818850	hyper
chr4	126233863	126233901	hyper
chr4	126334896	126334906	hyper
chr4	126359906	126359939	hypo
chr4	126555735	126555739	hypo
chr4	126612322	126612780	hypo
chr4	126620365	126620381	hyper
chr4	126633690	126633913	hyper
chr4	126732232	126732259	hyper
chr4	127015938	127015947	hyper
chr4	127198977	127198989	hyper
chr4	127417119	127417148	hypo
chr4	127482736	127483106	hyper
chr4	127636885	127636908	hypo
chr4	127702200	127702225	hyper
chr4	127718672	127718861	hypo
chr4	127989028	127989032	hypo
chr4	127989342	127989362	hypo
chr4	128098090	128098127	hypo
chr4	128178116	128178258	hypo
chr4	128330601	128330717	hyper
chr4	128642053	128642099	hyper
chr4	128649384	128649419	hypo
chr4	128730369	128730373	hyper
chr4	128795142	128795241	hypo
chr4	128812005	128812029	hyper
chr4	128929707	128929774	hypo
chr4	129125980	129125995	hypo
chr4	129221338	129221396	hypo
chr4	129875578	129875588	hyper
chr4	129897671	129897702	hypo
chr4	130075737	130075751	hypo
chr4	130133771	130133783	hypo
chr4	130148193	130148199	hypo
chr4	130162363	130162392	hypo
chr4	130519440	130519495	hyper
chr4	130568266	130568289	hypo
chr4	130665605	130665613	hypo
chr4	130692982	130693174	hypo
chr4	130761838	130762077	hypo
chr4	130784316	130784335	hypo
chr4	130845036	130845050	hyper
chr4	130900935	130900940	hyper
chr4	130908407	130908443	hyper
chr4	130978627	130978642	hypo
chr4	131162270	131162358	hyper
chr4	131194219	131194231	hyper
chr4	131208420	131208520	hyper
chr4	131326906	131326970	hyper
chr4	131393686	131393699	hypo
chr4	131457721	131457734	hyper
chr4	131483574	131483734	hypo
chr4	131514098	131514131	hypo
chr4	131685502	131685623	hypo
chr4	131716739	131716765	hypo
chr4	131948044	131948069	hyper
chr4	132196548	132196804	hyper
chr4	132220842	132220858	hyper
chr4	133174783	133174789	hyper
chr4	133499796	133499810	hyper
chr4	133561345	133561465	hypo
chr4	134038579	134038597	hyper
chr4	134160354	134160358	hypo
chr4	134343881	134343885	hypo
chr4	134392637	134392662	hyper
chr4	134579189	134579216	hypo
chr4	134587748	134587757	hyper
chr4	134915817	134915848	hyper
chr4	134995268	134995275	hypo
chr4	135075722	135075728	hyper
chr4	135146597	135146607	hypo
chr4	135199611	135199659	hypo
chr4	135337919	135337930	hypo
chr4	135348113	135348225	hypo
chr4	135597733	135597780	hypo
chr4	136679316	136679344	hypo
chr4	136937616	136937653	hypo
chr4	137044078	137044085	hyper
chr4	137249727	137249740	hyper
chr4	137404087	137404112	hypo
chr4	137518420	137518427	hypo
chr4	137713151	137713190	hypo
chr4	137779375	137779624	hyper
chr4	138172425	138172445	hyper
[truncated: 6,201 more rows]

## Sheet: Retained DMRs
Table S4B. Retained differentially methylated regions after weight loss
chr	start	end	DMR_type
chr1	14303605	14303630	hyper
chr1	14840159	14840164	hyper
chr1	19219848	19219853	hyper
chr1	31919489	31920479	hyper
chr1	31964853	31964906	hyper
chr1	34900349	34900367	hyper
chr1	37915710	37915724	hyper
chr1	38294000	38294082	hyper
chr1	38700417	38700481	hyper
chr1	39238233	39238318	hyper
chr1	42780615	42780621	hyper
chr1	43138417	43138429	hyper
chr1	47287622	47287662	hyper
chr1	53909021	53909072	hyper
chr1	55436638	55436806	hyper
chr1	57424814	57424828	hyper
chr1	57605199	57605853	hyper
chr1	58030339	58030528	hyper
chr1	73045593	73045950	hyper
chr1	74952406	74952429	hyper
chr1	77086545	77086662	hyper
chr1	78194363	78194367	hyper
chr1	80011005	80011029	hyper
chr1	90121331	90121351	hyper
chr1	90143518	90143531	hyper
chr1	90418143	90418166	hyper
chr1	91055568	91055605	hyper
chr1	92861124	92861201	hyper
chr1	93157404	93157437	hyper
chr1	95030148	95030187	hyper
chr1	103123823	103123833	hyper
chr1	105384586	105384870	hyper
chr1	112402474	112402510	hyper
chr1	113930833	113930844	hyper
chr1	126541891	126541954	hyper
chr1	128535491	128535511	hyper
chr1	131566267	131566291	hyper
chr1	133353382	133353389	hyper
chr1	135592920	135592936	hyper
chr1	137380378	137381415	hyper
chr1	137671901	137671908	hyper
chr1	137886752	137886764	hyper
chr1	151684494	151684578	hyper
chr1	152749419	152749466	hyper
chr1	153034065	153034099	hyper
chr1	156172465	156172477	hyper
chr1	156202979	156203035	hyper
chr1	159538229	159538293	hyper
chr1	159670213	159670393	hyper
chr1	162121552	162121564	hyper
chr1	162210219	162210272	hyper
chr1	162814223	162814234	hyper
chr1	163556450	163556518	hyper
chr1	165302888	165302952	hyper
chr1	166964562	166964580	hyper
chr1	167584177	167584232	hyper
chr1	168332206	168332224	hyper
chr1	169793499	169794157	hyper
chr1	171499257	171499268	hyper
chr1	173029292	173029378	hyper
chr1	176046511	176046790	hyper
chr1	177420250	177420419	hyper
chr1	179208044	179208054	hyper
chr1	179632467	179632472	hyper
chr1	179887198	179887205	hyper
chr1	181576863	181576869	hyper
chr1	181723914	181723980	hyper
chr1	182986658	182986685	hyper
chr1	184235931	184236030	hyper
chr1	188980266	188980289	hyper
chr1	189554633	189554656	hyper
chr1	191142030	191142039	hyper
chr1	195017361	195017370	hyper
chr2	7428049	7428102	hyper
chr2	10367458	10367504	hyper
chr2	11362313	11362316	hyper
chr2	13782060	13782608	hyper
chr2	15545925	15545945	hyper
chr2	19172746	19172774	hyper
chr2	28797864	28797871	hyper
chr2	30467152	30467220	hyper
chr2	31811900	31812255	hyper
chr2	32547576	32547586	hyper
chr2	32598804	32598816	hyper
chr2	32600196	32600323	hyper
chr2	33644109	33644127	hyper
chr2	33887848	33887858	hyper
chr2	45184208	45184226	hyper
chr2	49611500	49611523	hyper
chr2	49632753	49633104	hyper
chr2	52936125	52936137	hyper
chr2	55807275	55807480	hyper
chr2	60126194	60126202	hyper
chr2	61139172	61139203	hyper
chr2	73901698	73901853	hyper
chr2	74168471	74168489	hyper
chr2	75150045	75150051	hyper
chr2	76078860	76078867	hyper
chr2	77480493	77480496	hyper
chr2	78598849	78598853	hyper
chr2	79765795	79765818	hyper
chr2	82742031	82742198	hyper
chr2	92849319	92849359	hyper
chr2	92904868	92904912	hyper
chr2	95513280	95513442	hyper
chr2	101576104	101576222	hyper
chr2	101576361	101576383	hyper
chr2	104313417	104313448	hyper
chr2	104409324	104409355	hyper
chr2	105400971	105401259	hyper
chr2	106109950	106109973	hyper
chr2	106314120	106314304	hyper
chr2	106711632	106711649	hyper
chr2	107158963	107158969	hyper
chr2	107257997	107258162	hyper
chr2	112933091	112933104	hyper
chr2	120482157	120482170	hyper
chr2	121375179	121375207	hyper
chr2	121923824	121923834	hyper
chr2	122558998	122559036	hyper
chr2	122672738	122672783	hyper
chr2	122763496	122763563	hyper
chr2	125502280	125502924	hyper
chr2	125681069	125681074	hyper
chr2	129999036	129999056	hyper
chr2	130451214	130451219	hyper
chr2	135536626	135536738	hyper
chr2	138845326	138845330	hyper
chr2	140850876	140851041	hyper
chr2	144121879	144121932	hyper
chr2	145747974	145747980	hyper
chr2	147873192	147873399	hyper
chr2	148044158	148044165	hyper
chr2	149227596	149227614	hyper
chr2	152143075	152143078	hyper
chr2	155742283	155742385	hyper
chr2	156780582	156780595	hyper
chr2	157715671	157715742	hyper
chr2	158379655	158379699	hyper
chr2	160732919	160732946	hyper
chr2	161342211	161342216	hyper
chr2	161774433	161774545	hyper
chr2	162614089	162614107	hyper
chr2	162698632	162698728	hyper
chr2	164112149	164112164	hyper
chr2	164370012	164370021	hyper
chr2	165190178	165190291	hyper
chr2	166582834	166582846	hyper
chr2	167576176	167576277	hyper
chr2	168250575	168250590	hyper
chr2	168272814	168272825	hyper
chr2	168452018	168452021	hyper
chr2	168820578	168820584	hyper
chr2	169298191	169298211	hyper
chr2	170730999	170731020	hyper
chr2	172075362	172075365	hyper
chr2	172281878	172282147	hyper
chr2	172502351	172502357	hyper
chr2	172759489	172759494	hyper
chr2	172853015	172853185	hyper
chr2	172899037	172899065	hyper
chr2	172933621	172933640	hyper
chr2	172933662	172933715	hyper
chr2	173509019	173509032	hyper
chr2	178174989	178175193	hyper
chr2	179636217	179636245	hyper
chr2	180096216	180096254	hyper
chr2	180987835	180987845	hyper
chr3	3349752	3349755	hyper
chr3	9353224	9353227	hyper
chr3	11519712	11519851	hyper
chr3	13767010	13767040	hyper
chr3	20500985	20502195	hyper
chr3	27579711	27579725	hyper
chr3	29689103	29689157	hyper
chr3	29873406	29873419	hyper
chr3	32085429	32085576	hyper
chr3	32287257	32287269	hyper
chr3	33606201	33606209	hyper
chr3	34106477	34106494	hyper
chr3	35069070	35069279	hyper
chr3	36838573	36838603	hyper
chr3	37649112	37649255	hyper
chr3	38300135	38300221	hyper
chr3	38653417	38653741	hyper
chr3	39027267	39027326	hyper
chr3	39544050	39544310	hyper
chr3	40326579	40326603	hyper
chr3	44393656	44394490	hyper
chr3	50433864	50434089	hyper
chr3	51663631	51663786	hyper
chr3	52973367	52973374	hyper
chr3	55336943	55336987	hyper
chr3	56738218	56738333	hyper
chr3	59005380	59005393	hyper
chr3	59210029	59210047	hyper
chr3	62095763	62095770	hyper
chr3	66087653	66087673	hyper
chr3	66220037	66220050	hyper
chr3	68157866	68158117	hyper
chr3	68611010	68611021	hyper
chr3	83167794	83167810	hyper
chr3	88042861	88042867	hyper
chr3	88146520	88146572	hyper
chr3	88774989	88775025	hyper
chr3	89666328	89666338	hyper
chr3	95115935	95115959	hyper
chr3	96340554	96340569	hyper
chr3	100220141	100220145	hyper
chr3	100900027	100900154	hyper
chr3	102478711	102478719	hyper
chr3	103575041	103575084	hyper
chr3	105546311	105546559	hyper
chr3	107281705	107281817	hyper
chr3	115188478	115188553	hyper
chr3	115774418	115774535	hyper
chr3	116860972	116860978	hyper
chr3	117632192	117632303	hyper
chr3	118431904	118432058	hyper
chr3	119943592	119943612	hyper
chr3	120952537	120952662	hyper
chr3	127487554	127487586	hyper
chr3	136152339	136152423	hyper
chr3	140068360	140068369	hyper
chr3	142474330	142474336	hyper
chr3	145512178	145512235	hyper
chr3	145757649	145757684	hyper
chr3	146684683	146684699	hyper
chr3	146770649	146770672	hyper
chr3	147878946	147878973	hyper
chr3	148424988	148425014	hyper
chr3	153282255	153282282	hyper
chr3	154385617	154385624	hyper
chr3	155298008	155298024	hyper
chr3	155754778	155754869	hyper
chr4	4238482	4238510	hyper
chr4	9037985	9038005	hyper
chr4	10745851	10745862	hyper
chr4	23868533	23868639	hyper
chr4	29750853	29750924	hyper
chr4	32762586	32762705	hyper
chr4	32928978	32929374	hyper
chr4	33099474	33099536	hyper
chr4	34681814	34682015	hyper
chr4	43399301	43399308	hyper
chr4	44500919	44501066	hyper
chr4	45459670	45459679	hyper
chr4	47006837	47006948	hyper
chr4	47513134	47513293	hyper
chr4	49921499	49921538	hyper
chr4	57053877	57053929	hyper
chr4	62069102	62069276	hyper
chr4	63545528	63545535	hyper
chr4	63917034	63917101	hyper
chr4	64190620	64190630	hyper
chr4	64997330	64997497	hyper
chr4	79441122	79441176	hyper
chr4	85824244	85824280	hyper
chr4	86031274	86031282	hyper
chr4	89537800	89537891	hyper
chr4	92620998	92621226	hyper
chr4	96371223	96371284	hyper
chr4	98801997	98802010	hyper
chr4	98805759	98805817	hyper
chr4	99305069	99305085	hyper
chr4	105708454	105708583	hyper
chr4	107500907	107500943	hyper
chr4	108193398	108193404	hyper
chr4	113979358	113979371	hyper
chr4	114891798	114891817	hyper
chr4	115957668	115957678	hyper
chr4	118540703	118540724	hyper
chr4	119071415	119071445	hyper
chr4	119506580	119506592	hyper
chr4	120645807	120645838	hyper
chr4	123342216	123342246	hyper
chr4	123978553	123978675	hyper
chr4	124562775	124562787	hyper
chr4	124950170	124950345	hyper
chr4	126620366	126620381	hyper
chr4	126633691	126633913	hyper
chr4	127482737	127483106	hyper
chr4	127702201	127702225	hyper
chr4	128330602	128330717	hyper
chr4	128730370	128730373	hyper
chr4	128812006	128812029	hyper
chr4	130900936	130900940	hyper
chr4	131194220	131194231	hyper
chr4	131208421	131208520	hyper
chr4	131326907	131326970	hyper
chr4	132196549	132196804	hyper
chr4	132220843	132220858	hyper
chr4	133499797	133499810	hyper
chr4	135075723	135075728	hyper
chr4	138172426	138172445	hyper
chr4	138756691	138756714	hyper
chr4	140003843	140003850	hyper
chr4	140297607	140297628	hyper
chr4	140319158	140319166	hyper
chr4	140620717	140620798	hyper
chr4	140796732	140796849	hyper
chr4	142410686	142410710	hyper
chr4	143297129	143297141	hyper
chr4	144297732	144297780	hyper
chr4	148682133	148682136	hyper
chr4	148771865	148771871	hyper
chr4	149816983	149817050	hyper
chr4	149822101	149822131	hyper
chr4	150240011	150240035	hyper
chr4	151211474	151211522	hyper
chr4	151553719	151553744	hyper
chr4	151732899	151732990	hyper
chr4	151910501	151910537	hyper
chr4	152182506	152182527	hyper
chr4	152414898	152414912	hyper
chr4	152743833	152743843	hyper
chr4	154564213	154564248	hyper
chr5	19074292	19074318	hyper
chr5	19487415	19487434	hyper
chr5	21976536	21976542	hyper
chr5	24300740	24300755	hyper
chr5	27991500	27991691	hyper
chr5	33185505	33185655	hyper
chr5	33190086	33190100	hyper
chr5	33563710	33563715	hyper
chr5	34366647	34366662	hyper
chr5	34848464	34848773	hyper
chr5	35010439	35010444	hyper
chr5	35174325	35174337	hyper
chr5	37936088	37936153	hyper
chr5	37993527	37993549	hyper
chr5	39256760	39256829	hyper
chr5	42959431	42959443	hyper
chr5	43461845	43461887	hyper
chr5	45305603	45305746	hyper
chr5	47385953	47386541	hyper
chr5	49514256	49514345	hyper
chr5	52108675	52108700	hyper
chr5	52560378	52560396	hyper
chr5	55941776	55941808	hyper
chr5	60004386	60004746	hyper
chr5	61448299	61448434	hyper
chr5	67025742	67025755	hyper
chr5	74892436	74892518	hyper
chr5	75743702	75743754	hyper
chr5	77114936	77115035	hyper
chr5	79688558	79688632	hyper
chr5	92987265	92987276	hyper
chr5	100066718	100066723	hyper
chr5	101530860	101530876	hyper
chr5	101627168	101627217	hyper
chr5	106369026	106369064	hyper
chr5	107124467	107124478	hyper
chr5	111178609	111178617	hyper
chr5	111297822	111297982	hyper
chr5	111594112	111594187	hyper
chr5	111943524	111943531	hyper
chr5	112565306	112565317	hyper
chr5	112796312	112796393	hyper
chr5	113118764	113118809	hyper
chr5	113790703	113790716	hyper
chr5	114339939	114339966	hyper
chr5	114852844	114852850	hyper
chr5	116036771	116036777	hyper
chr5	117722616	117722627	hyper
chr5	117851272	117851299	hyper
chr5	117864988	117864997	hyper
chr5	118013094	118013111	hyper
chr5	118689799	118689812	hyper
chr5	118961619	118961623	hyper
chr5	119756084	119756105	hyper
chr5	120212836	120212855	hyper
chr5	120288071	120288074	hyper
chr5	120513976	120514101	hyper
chr5	121710231	121710631	hyper
chr5	122145817	122145838	hyper
chr5	123603799	123603854	hyper
chr5	127491282	127491295	hyper
chr5	129070865	129070879	hyper
chr5	129169501	129169743	hyper
chr5	130376424	130376511	hyper
chr5	131132651	131132682	hyper
chr5	131535880	131535888	hyper
chr5	131710702	131710708	hyper
chr5	131720439	131720468	hyper
chr5	133524759	133524778	hyper
chr5	134877773	134877816	hyper
chr5	135533104	135533123	hyper
chr5	135534379	135534396	hyper
chr5	136605206	136605209	hyper
chr5	136636571	136636889	hyper
chr5	136819768	136819784	hyper
chr5	137718825	137718854	hyper
chr5	139375243	139375253	hyper
chr5	139727115	139727133	hyper
chr5	139915732	139915906	hyper
chr5	147716729	147716736	hyper
chr5	147976031	147976041	hyper
chr5	149108541	149108565	hyper
chr5	149313584	149313588	hyper
chr5	150253723	150253731	hyper
chr5	150337743	150337749	hyper
chr6	6775834	6775841	hyper
chr6	6884960	6884966	hyper
chr6	8512562	8512598	hyper
chr6	9349797	9349856	hyper
chr6	12108025	12108029	hyper
chr6	12201552	12201561	hyper
chr6	12301693	12301886	hyper
chr6	22288268	22288296	hyper
chr6	22377148	22377183	hyper
chr6	22537429	22537435	hyper
chr6	29198500	29198528	hyper
chr6	30737132	30737148	hyper
chr6	33078479	33078487	hyper
chr6	34633646	34633687	hyper
chr6	34726637	34726732	hyper
chr6	37464354	37464364	hyper
chr6	38177815	38177827	hyper
chr6	47740555	47740560	hyper
chr6	47942790	47942805	hyper
chr6	51592301	51592304	hyper
chr6	51715726	51715767	hyper
chr6	52180137	52180148	hyper
chr6	53821338	53821346	hyper
chr6	55435967	55435973	hyper
chr6	55483603	55483712	hyper
chr6	64735013	64735063	hyper
chr6	66539766	66539835	hyper
chr6	66953585	66953588	hyper
chr6	67472859	67472883	hyper
chr6	68982047	68982056	hyper
chr6	69150826	69150864	hyper
chr6	71804598	71804759	hyper
chr6	82420981	82421079	hyper
chr6	82477294	82477301	hyper
chr6	84021777	84021787	hyper
chr6	85124334	85124491	hyper
chr6	86636931	86636973	hyper
chr6	88423385	88423403	hyper
chr6	90506768	90506800	hyper
chr6	91389726	91390077	hyper
chr6	92182828	92183138	hyper
chr6	94035892	94035899	hyper
chr6	94889628	94889651	hyper
chr6	97101364	97101564	hyper
chr6	97531101	97531138	hyper
chr6	98993820	98993932	hyper
chr6	99863286	99863307	hyper
chr6	108453505	108453629	hyper
chr6	109187127	109187191	hyper
chr6	110478026	110478068	hyper
chr6	113364757	113364777	hyper
chr6	113690240	113690266	hyper
chr6	113986932	113986944	hyper
chr6	114283246	114283257	hyper
chr6	114706192	114706198	hyper
chr6	115521845	115521849	hyper
chr6	115692817	115692926	hyper
chr6	118177235	118177254	hyper
chr6	118206985	118207071	hyper
chr6	118608177	118608238	hyper
chr6	120065070	120065377	hyper
chr6	120257320	120257350	hyper
chr6	122742983	122743002	hyper
chr6	124375563	124375668	hyper
chr6	126594498	126594509	hyper
chr6	134641624	134641691	hyper
chr6	136062777	136062799	hyper
chr6	141027211	141027284	hyper
chr6	145046667	145046791	hyper
chr6	145685500	145685560	hyper
chr7	3308737	3308748	hyper
chr7	4003734	4003740	hyper
chr7	4530410	4530445	hyper
chr7	5867498	5868351	hyper
chr7	6332633	6332651	hyper
chr7	13055392	13055401	hyper
chr7	15478189	15478193	hyper
chr7	27319431	27319442	hyper
chr7	27367545	27367556	hyper
chr7	28891522	28891535	hyper
chr7	30316305	30316324	hyper
chr7	30701536	30701640	hyper
chr7	30877405	30877441	hyper
chr7	37782672	37782687	hyper
chr7	44605792	44606001	hyper
chr7	45018482	45019081	hyper
chr7	45204295	45204404	hyper
chr7	45779773	45779779	hyper
chr7	46406745	46406871	hyper
chr7	46831701	46831752	hyper
chr7	48864759	48864766	hyper
chr7	49013078	49013148	hyper
chr7	51511351	51511361	hyper
chr7	51618916	51618974	hyper
chr7	55693640	55693718	hyper
chr7	58511856	58511987	hyper
chr7	60743223	60743334	hyper
chr7	62760877	62760887	hyper
chr7	67043162	67043170	hyper
chr7	71943309	71943389	hyper
chr7	74462738	74462747	hyper
chr7	74473378	74473473	hyper
chr7	76199263	76199270	hyper
chr7	79555159	79555190	hyper
chr7	81493938	81493954	hyper
chr7	83581808	83581925	hyper
chr7	87014366	87014426	hyper
chr7	89323529	89323610	hyper
chr7	93081352	93081364	hyper
chr7	96201655	96201664	hyper
chr7	98791283	98791303	hyper
chr7	100136887	100137054	hyper
chr7	101821151	101821160	hyper
chr7	105272547	105272594	hyper
chr7	110109416	110109433	hyper
chr7	115659672	115659907	hyper
chr7	117740594	117740606	hyper
chr7	118421140	118421284	hyper
chr7	122034528	122034576	hyper
chr7	122251471	122251482	hyper
chr7	122600323	122600333	hyper
chr7	123009133	123009319	hyper
chr7	124352748	124353062	hyper
chr7	125356183	125356212	hyper
chr7	127942457	127942518	hyper
chr7	128882367	128882443	hyper
chr7	132157650	132157806	hyper
chr7	133228485	133228507	hyper
chr7	135342886	135342910	hyper
chr7	136028525	136028738	hyper
chr7	136236814	136236818	hyper
chr7	137475492	137475510	hyper
chr7	142536134	142536141	hyper
chr7	145173681	145173696	hyper
chr8	3032647	3032698	hyper
chr8	3367153	3367394	hyper
chr8	3514870	3515023	hyper
chr8	4664547	4664565	hyper
chr8	6350352	6350850	hyper
chr8	9770903	9770929	hyper
chr8	9832508	9832530	hyper
chr8	10534970	10534985	hyper
chr8	10688574	10688606	hyper
chr8	10859901	10859938	hyper
chr8	10960511	10960518	hyper
chr8	11417408	11417699	hyper
chr8	12545213	12545253	hyper
chr8	12579376	12579405	hyper
chr8	16141138	16141219	hyper
chr8	16272733	16272744	hyper
chr8	20976314	20976357	hyper
chr8	22275851	22275858	hyper
chr8	22875833	22875846	hyper
chr8	24547585	24547589	hyper
chr8	25282881	25282894	hyper
chr8	26352608	26352818	hyper
chr8	31032699	31032708	hyper
chr8	31121592	31121596	hyper
chr8	31359336	31359397	hyper
chr8	31988363	31988421	hyper
chr8	34680321	34680368	hyper
chr8	34689654	34689672	hyper
chr8	36641192	36641215	hyper
chr8	36993917	36993931	hyper
chr8	42739454	42739460	hyper
chr8	44750318	44750512	hyper
chr8	44958072	44958090	hyper
chr8	45660589	45660616	hyper
chr8	45903905	45903914	hyper
chr8	51047194	51047328	hyper
chr8	51944660	51944671	hyper
chr8	57569731	57569734	hyper
chr8	62208982	62209363	hyper
chr8	63902327	63902347	hyper
chr8	64204452	64204455	hyper
chr8	66624003	66624017	hyper
chr8	66918626	66918632	hyper
chr8	68953473	68953476	hyper
chr8	70132187	70132205	hyper
chr8	71372797	71372974	hyper
chr8	71496676	71496693	hyper
chr8	74580963	74580967	hyper
chr8	78090743	78090803	hyper
chr8	78213371	78213374	hyper
chr8	78720499	78720506	hyper
chr8	80864079	80864122	hyper
chr8	84554831	84554845	hyper
chr8	84668968	84668993	hyper
chr8	84713840	84713848	hyper
chr8	84952635	84952660	hyper
chr8	87592748	87592751	hyper
chr8	89045554	89045574	hyper
chr8	91987912	91987953	hyper
chr8	92431188	92431230	hyper
chr8	92877873	92877891	hyper
chr8	92951187	92951199	hyper
chr8	93662507	93662518	hyper
chr8	95830124	95830206	hyper
chr8	95907022	95907059	hyper
chr8	100539723	100539775	hyper
chr8	103966438	103966472	hyper
chr8	104171743	104171757	hyper
chr8	107794804	107794834	hyper
chr8	107974398	107974410	hyper
chr8	118040820	118040903	hyper
chr8	118199247	118199282	hyper
chr8	119696013	119696133	hyper
chr8	119722942	119722962	hyper
chr8	120185530	120185555	hyper
chr8	120934518	120934628	hyper
chr8	121263459	121263467	hyper
chr8	121446418	121446423	hyper
chr8	121733344	121733460	hyper
chr8	122269075	122269096	hyper
chr8	125220876	125220910	hyper
chr8	125728170	125728184	hyper
chr8	125963593	125963616	hyper
chr8	126207776	126207870	hyper
chr9	14716724	14716786	hyper
chr9	15309602	15309718	hyper
chr9	17461823	17461867	hyper
chr9	20534065	20534091	hyper
chr9	28404334	28404340	hyper
chr9	29736219	29736225	hyper
chr9	31881872	31881877	hyper
chr9	32769455	32769498	hyper
chr9	32921368	32921669	hyper
chr9	36981522	36981834	hyper
chr9	37114987	37115132	hyper
chr9	37250997	37251032	hyper
chr9	37457016	37457108	hyper
chr9	38953241	38953250	hyper
chr9	42319938	42319942	hyper
chr9	42714409	42714488	hyper
chr9	42838971	42839102	hyper
chr9	43114559	43114565	hyper
chr9	46272837	46272860	hyper
chr9	46552669	46552921	hyper
chr9	48109815	48109843	hyper
chr9	48238309	48238337	hyper
chr9	49244558	49244680	hyper
chr9	49668074	49668082	hyper
chr9	50188067	50188071	hyper
chr9	50410046	50410078	hyper
chr9	52047615	52047664	hyper
chr9	53257706	53257923	hyper
chr9	56574566	56574660	hyper
chr9	62400794	62400822	hyper
chr9	65132907	65132992	hyper
chr9	71233677	71233688	hyper
chr9	71255144	71255168	hyper
chr9	71745340	71745344	hyper
chr9	72764412	72764425	hyper
chr9	72784492	72784638	hyper
chr9	73723239	73723396	hyper
chr9	73800413	73800455	hyper
chr9	74866359	74866365	hyper
chr9	78390542	78390548	hyper
chr9	81300806	81301011	hyper
chr9	81469221	81469247	hyper
chr9	83297715	83297795	hyper
chr9	86417363	86417370	hyper
chr9	90012856	90012908	hyper
chr9	95070453	95070471	hyper
chr9	95271684	95271695	hyper
chr9	95278394	95278402	hyper
chr9	96716320	96716457	hyper
chr9	97021206	97021244	hyper
chr9	97668833	97668908	hyper
chr9	98424464	98424467	hyper
chr9	98837685	98837727	hyper
chr9	99067778	99067792	hyper
chr9	99167294	99167307	hyper
chr9	99358752	99358778	hyper
chr9	101764380	101764730	hyper
chr9	101975445	101975459	hyper
chr9	102345725	102345784	hyper
chr9	102980056	102980067	hyper
chr9	105256734	105256754	hyper
chr9	106435627	106435639	hyper
chr9	108410784	108410793	hyper
chr9	111373549	111373554	hyper
chr9	112599221	112599256	hyper
chr9	114690376	114690386	hyper
chr9	116088026	116088091	hyper
chr9	117372391	117372400	hyper
chr9	118331905	118331930	hyper
chr9	119134478	119134506	hyper
chr9	120528889	120528898	hyper
chr9	123480868	123480887	hyper
chr10	3863287	3863350	hyper
chr10	5043781	5044511	hyper
chr10	5598994	5599088	hyper
chr10	6305282	6305303	hyper
chr10	9157921	9157988	hyper
chr10	13167878	13167884	hyper
chr10	13566474	13566482	hyper
chr10	14097897	14097912	hyper
chr10	14246848	14246859	hyper
chr10	18383773	18383866	hyper
chr10	19886502	19886508	hyper
chr10	24190596	24190601	hyper
chr10	24420912	24420922	hyper
chr10	34877167	34877174	hyper
chr10	39536395	39536408	hyper
chr10	42056817	42056821	hyper
chr10	42109059	42109074	hyper
chr10	42567641	42567655	hyper
chr10	45017738	45017767	hyper
chr10	45478143	45478146	hyper
chr10	53463165	53463175	hyper
chr10	56337722	56337825	hyper
chr10	60904571	60904640	hyper
chr10	64483677	64483733	hyper
chr10	64766825	64766833	hyper
chr10	66590916	66590932	hyper
chr10	68245196	68245206	hyper
chr10	70166696	70166725	hyper
chr10	70906511	70906526	hyper
chr10	71192835	71192855	hyper
chr10	71575347	71575372	hyper
chr10	73092463	73092481	hyper
chr10	73228734	73228756	hyper
chr10	75636020	75636028	hyper
chr10	77886122	77886144	hyper
chr10	80491673	80491699	hyper
chr10	81194079	81194090	hyper
chr10	81529281	81529353	hyper
chr10	84734231	84734383	hyper
chr10	85027910	85027935	hyper
chr10	85532211	85532216	hyper
chr10	87553661	87553787	hyper
chr10	89135465	89136091	hyper
chr10	92216410	92216484	hyper
chr10	93038535	93038538	hyper
chr10	102528347	102528360	hyper
chr10	109475523	109475641	hyper
chr10	110804816	110804820	hyper
chr10	111078189	111078308	hyper
chr10	112458610	112458626	hyper
chr10	116250538	116250613	hyper
chr10	117017820	117017866	hyper
chr10	117185202	117185220	hyper
chr10	119100634	119100648	hyper
chr10	119132613	119132626	hyper
chr10	123876366	123876370	hyper
chr10	127080609	127080614	hyper
chr10	127310748	127310754	hyper
chr11	3910691	3911095	hyper
chr11	4757630	4757639	hyper
chr11	4939067	4939070	hyper
chr11	5981078	5981100	hyper
chr11	6924283	6924306	hyper
chr11	7189305	7189370	hyper
chr11	9634271	9634442	hyper
chr11	10983365	10983476	hyper
chr11	13502908	13503301	hyper
chr11	14723717	14723788	hyper
chr11	19959027	19959039	hyper
chr11	20330192	20330244	hyper
chr11	22008422	22008437	hyper
chr11	22053469	22053472	hyper
chr11	24207706	24207887	hyper
chr11	28140619	28140636	hyper
chr11	28363469	28363519	hyper
chr11	29131479	29131499	hyper
chr11	29753351	29753368	hyper
chr11	30391937	30392069	hyper
chr11	34495462	34495485	hyper
chr11	36484654	36484710	hyper
chr11	36513666	36513726	hyper
chr11	43840684	43840729	hyper
chr11	46357918	46358123	hyper
chr11	46720333	46720597	hyper
chr11	49331879	49332172	hyper
chr11	49580609	49580774	hyper
chr11	53833424	53833506	hyper
chr11	55530769	55530776	hyper
chr11	57827286	57827307	hyper
chr11	58531305	58531359	hyper
chr11	59442757	59442760	hyper
chr11	61590256	61590345	hyper
chr11	62015178	62015240	hyper
chr11	63341345	63341356	hyper
chr11	63879668	63879772	hyper
chr11	65648595	65648643	hyper
chr11	66876079	66876774	hyper
chr11	67112300	67112311	hyper
chr11	68223377	68223389	hyper
chr11	69545465	69545469	hyper
chr11	69665836	69665876	hyper
chr11	69696085	69696113	hyper
chr11	69919192	69919196	hyper
chr11	70179775	70179783	hyper
chr11	70630717	70630728	hyper
chr11	73405748	73406014	hyper
chr11	74868192	74868216	hyper
chr11	76120627	76120716	hyper
chr11	78366717	78366725	hyper
chr11	80429847	80429857	hyper
chr11	81233706	81233709	hyper
chr11	81646451	81646458	hyper
chr11	83787421	83787432	hyper
chr11	84701182	84701204	hyper
chr11	86873616	86873725	hyper
chr11	87622861	87622869	hyper
chr11	90389193	90389200	hyper
chr11	93561387	93561398	hyper
chr11	95242766	95242796	hyper
chr11	96164951	96164975	hyper
chr11	96195861	96195876	hyper
chr11	97501940	97502113	hyper
chr11	99420761	99420777	hyper
chr11	101002697	101002744	hyper
chr11	101769154	101769222	hyper
chr11	102106746	102106755	hyper
chr11	102605566	102605579	hyper
chr11	103347945	103347954	hyper
chr11	104562563	104562581	hyper
chr11	104834365	104834408	hyper
chr11	110464020	110464030	hyper
chr11	110656708	110656714	hyper
chr11	110671240	110671262	hyper
chr11	112181132	112181140	hyper
chr11	113035171	113035188	hyper
chr11	113160461	113160631	hyper
chr11	114126630	114126648	hyper
chr11	114198979	114198986	hyper
chr11	114710662	114710790	hyper
chr11	116738527	116738562	hyper
chr11	116906313	116906329	hyper
chr11	117117362	117117378	hyper
chr11	117400974	117400998	hyper
chr11	118658362	118658428	hyper
chr11	118983950	118983975	hyper
chr11	119510940	119510945	hyper
chr11	120167753	120167850	hyper
chr11	120229162	120229179	hyper
chr12	4741062	4741065	hyper
chr12	10325637	10326205	hyper
chr12	12680809	12680819	hyper
chr12	13174290	13174309	hyper
chr12	20061892	20062790	hyper
chr12	21088932	21089103	hyper
chr12	21915299	21915937	hyper
chr12	24554364	24554639	hyper
chr12	24605970	24605992	hyper
chr12	25924726	25924764	hyper
chr12	30605013	30605162	hyper
chr12	31116107	31116114	hyper
chr12	32284893	32284899	hyper
chr12	32806145	32806165	hyper
chr12	32926534	32926567	hyper
chr12	32926932	32926984	hyper
chr12	49390491	49390496	hyper
chr12	53995698	53995728	hyper
chr12	54490242	54490261	hyper
chr12	56317019	56317073	hyper
chr12	56585939	56585950	hyper
chr12	57509435	57509470	hyper
chr12	58211375	58211378	hyper
chr12	64375502	64375544	hyper
chr12	70549542	70549638	hyper
chr12	70647942	70647975	hyper
chr12	73528633	73528650	hyper
chr12	76083122	76083126	hyper
chr12	77961566	77961572	hyper
chr12	81101793	81101799	hyper
chr12	83282734	83282807	hyper
chr12	85764459	85764494	hyper
chr12	86221038	86221042	hyper
chr12	86350863	86350888	hyper
chr12	91960746	91960771	hyper
chr12	92542074	92542393	hyper
chr12	97290522	97290716	hyper
chr12	99221671	99221680	hyper
chr12	99233587	99233694	hyper
chr12	99281003	99281011	hyper
chr12	100986398	100986413	hyper
chr12	102184015	102184374	hyper
chr12	103765287	103765368	hyper
chr12	104418921	104418935	hyper
chr12	104593888	104593896	hyper
chr12	104786037	104786094	hyper
chr12	105576315	105576335	hyper
chr12	105757579	105757584	hyper
chr12	106381812	106381836	hyper
chr12	107208952	107208960	hyper
chr12	108166706	108166720	hyper
chr12	108271709	108271871	hyper
chr12	108934175	108934195	hyper
chr12	109373922	109374014	hyper
chr12	109413528	109413548	hyper
chr12	110188766	110188769	hyper
chr12	110487029	110487040	hyper
chr12	111409313	111409322	hyper
chr12	112232629	112232682	hyper
chr12	114619304	114619307	hyper
chr13	3129418	3129465	hyper
chr13	6425008	6425084	hyper
chr13	13366958	13366965	hyper
chr13	23270490	23270493	hyper
chr13	29150370	29150405	hyper
chr13	32682356	32682367	hyper
chr13	34715760	34716199	hyper
chr13	34806926	34806936	hyper
chr13	35344138	35344182	hyper
chr13	35994112	35994154	hyper
chr13	39369570	39369573	hyper
chr13	40418140	40418157	hyper
chr13	43184925	43184932	hyper
chr13	43950389	43950515	hyper
chr13	48290652	48290677	hyper
chr13	50868085	50868130	hyper
chr13	50879745	50879836	hyper
chr13	51469271	51469296	hyper
chr13	52398489	52398628	hyper
chr13	52628920	52628931	hyper
chr13	53177489	53177495	hyper
chr13	55467310	55467322	hyper
chr13	55468189	55468250	hyper
chr13	55792858	55792986	hyper
chr13	55931016	55931040	hyper
chr13	56066376	56066395	hyper
chr13	60522514	60522625	hyper
chr13	61656597	61657006	hyper
chr13	63259581	63259618	hyper
chr13	63924409	63924412	hyper
chr13	69119636	69119649	hyper
chr13	70500560	70500565	hyper
chr13	72301888	72301901	hyper
chr13	79676559	79676580	hyper
chr13	82127161	82127442	hyper
chr13	83199529	83199554	hyper
chr13	83725138	83725144	hyper
chr13	83729847	83729858	hyper
chr13	83740850	83740860	hyper
chr13	91417088	91417160	hyper
chr13	92095952	92095971	hyper
chr13	94268152	94268248	hyper
chr13	95018905	95018914	hyper
chr13	95770791	95770874	hyper
chr13	95870327	95870349	hyper
chr13	100108806	100108810	hyper
chr13	101784869	101784873	hyper
chr13	107315283	107315290	hyper
chr13	108216159	108216191	hyper
chr13	108531255	108531276	hyper
chr13	112354156	112354167	hyper
chr13	112525827	112525849	hyper
chr13	113045925	113045960	hyper
chr13	119836771	119836778	hyper
chr13	119897602	119897611	hyper
chr13	119898539	119898560	hyper
chr14	4501547	4501554	hyper
chr14	19395977	19396097	hyper
chr14	23743330	23743340	hyper
chr14	26644419	26644507	hyper
chr14	28058099	28058236	hyper
chr14	32598883	32598939	hyper
chr14	37238691	37238779	hyper
chr14	44761422	44761433	hyper
chr14	48654238	48654250	hyper
chr14	54243503	54243548	hyper
chr14	54754234	54754254	hyper
chr14	58884450	58884564	hyper
chr14	62446643	62446671	hyper
chr14	63009276	63009349	hyper
chr14	63966729	63966816	hyper
chr14	66360873	66360923	hyper
chr14	70837708	70837747	hyper
chr14	70892767	70892784	hyper
chr14	71199342	71199352	hyper
chr14	78454218	78454242	hyper
chr14	79525868	79525899	hyper
chr14	79671904	79671960	hyper
chr14	80554719	80554855	hyper
chr14	80887726	80887829	hyper
chr14	82159747	82159751	hyper
chr14	94821742	94822059	hyper
chr14	100971226	100971258	hyper
chr14	101943347	101943371	hyper
chr14	105168434	105168516	hyper
chr14	107189197	107189242	hyper
chr14	110795839	110796229	hyper
chr14	113558717	113558905	hyper
chr14	116652141	116652156	hyper
chr14	120148834	120148866	hyper
chr14	121279588	121279769	hyper
chr14	123671134	123671142	hyper
chr15	4609793	4609804	hyper
chr15	5091713	5091716	hyper
chr15	5205537	5205604	hyper
chr15	10688496	10688511	hyper
chr15	22022393	22022401	hyper
chr15	23465852	23465937	hyper
chr15	24511155	24511165	hyper
chr15	25624940	25624944	hyper
chr15	25876688	25876722	hyper
chr15	36173410	36173432	hyper
chr15	36520981	36521003	hyper
chr15	38055790	38056013	hyper
chr15	38238338	38238366	hyper
chr15	44580055	44580062	hyper
chr15	45017081	45017217	hyper
chr15	45689994	45691669	hyper
chr15	50928860	50928935	hyper
chr15	55208827	55208834	hyper
chr15	56763971	56764003	hyper
chr15	62037202	62037215	hyper
chr15	68556160	68556163	hyper
chr15	73943629	73943643	hyper
chr15	74459118	74459139	hyper
chr15	77142484	77142636	hyper
chr15	78031629	78031642	hyper
chr15	78134692	78134737	hyper
chr15	78268847	78269179	hyper
chr15	78594746	78594749	hyper
chr15	79043426	79043429	hyper
chr15	79793714	79793746	hyper
chr15	80063432	80063451	hyper
chr15	80117397	80117404	hyper
chr15	81565116	81565458	hyper
chr15	82901429	82901448	hyper
chr15	83228178	83228187	hyper
chr15	85599293	85599313	hyper
chr15	86604417	86604803	hyper
chr15	88682130	88682150	hyper
chr15	89368078	89368085	hyper
chr15	89453379	89453475	hyper
chr15	89548333	89548337	hyper
chr15	91735441	91735455	hyper
chr15	93611150	93611181	hyper
chr15	94569665	94569674	hyper
chr15	95419823	95419909	hyper
chr15	95633324	95633329	hyper
chr15	97467199	97467203	hyper
chr15	98859495	98859499	hyper
chr15	98966593	98966651	hyper
chr15	99219808	99219979	hyper
chr15	99699042	99699067	hyper
chr15	100638122	100638171	hyper
chr15	101242647	101242717	hyper
chr15	101869053	101869117	hyper
chr15	102207875	102207883	hyper
chr15	102284443	102284712	hyper
chr15	102965813	102965817	hyper
chr15	102978977	102978981	hyper
chr16	6134730	6134830	hyper
chr16	9351878	9351894	hyper
chr16	12537078	12537084	hyper
chr16	13191541	13191563	hyper
chr16	17939634	17939644	hyper
chr16	19278070	19278083	hyper
chr16	20597243	20597253	hyper
chr16	26758155	26758176	hyper
chr16	29328744	29328767	hyper
chr16	33337730	33337756	hyper
chr16	33710535	33710562	hyper
chr16	33728573	33728609	hyper
chr16	33974354	33974471	hyper
chr16	35981635	35981671	hyper
chr16	42312107	42312199	hyper
chr16	48101859	48101892	hyper
chr16	52204778	52204790	hyper
chr16	60218054	60218086	hyper
chr16	63010589	63010636	hyper
chr16	73855676	73855966	hyper
chr16	73965250	73965257	hyper
chr16	74768175	74768180	hyper
chr16	75111036	75111043	hyper
chr16	84710230	84710265	hyper
chr16	87697868	87697887	hyper
chr16	87948013	87948181	hyper
chr16	89675493	89676627	hyper
chr16	91321080	91321087	hyper
chr16	93487311	93487326	hyper
chr16	93563302	93563342	hyper
chr16	93920268	93920278	hyper
chr16	94008786	94008809	hyper
chr17	6772776	6772779	hyper
chr17	7824790	7824990	hyper
chr17	8488227	8488259	hyper
chr17	8834413	8834468	hyper
chr17	12960977	12961002	hyper
chr17	20466344	20466611	hyper
chr17	25114911	25115019	hyper
chr17	26315612	26315644	hyper
chr17	27477340	27477347	hyper
chr17	28383065	28383085	hyper
chr17	28391477	28391619	hyper
chr17	29451239	29451247	hyper
chr17	31318177	31318209	hyper
chr17	32167068	32167074	hyper
chr17	34157297	34157317	hyper
chr17	34815157	34815182	hyper
chr17	35557637	35557674	hyper
chr17	37101998	37102138	hyper
chr17	39903477	39903495	hyper
chr17	40321482	40321616	hyper
chr17	42835254	42835283	hyper
chr17	45703485	45703498	hyper
chr17	46729548	46729615	hyper
chr17	47527068	47527073	hyper
chr17	48059515	48059671	hyper
chr17	48586364	48586373	hyper
chr17	50460456	50460459	hyper
chr17	53678723	53678849	hyper
chr17	55725527	55725593	hyper
chr17	56964062	56964340	hyper
chr17	57149215	57149220	hyper
chr17	57574571	57574581	hyper
chr17	59626591	59626709	hyper
chr17	64644699	64644800	hyper
chr17	67198448	67198500	hyper
chr17	67606047	67606101	hyper
chr17	73766747	73766778	hyper
chr17	75544337	75544347	hyper
chr17	76481498	76481609	hyper
chr17	78608683	78608690	hyper
chr17	80621278	80621285	hyper
chr17	82846571	82846591	hyper
chr17	83219485	83219488	hyper
chr17	87745616	87745635	hyper
chr17	87809793	87809796	hyper
chr18	12439041	12439053	hyper
chr18	12724714	12724861	hyper
chr18	15156477	15156566	hyper
chr18	15169662	15169682	hyper
chr18	15438343	15438445	hyper
chr18	15895162	15895168	hyper
chr18	22108900	22108977	hyper
chr18	23329708	23329834	hyper
chr18	24491948	24491951	hyper
chr18	33996869	33996895	hyper
chr18	34118298	34118375	hyper
chr18	37742053	37742095	hyper
chr18	39035173	39035231	hyper
chr18	39336699	39336738	hyper
chr18	42788307	42788701	hyper
chr18	45078702	45079108	hyper
chr18	52128882	52129160	hyper
chr18	62973228	62973231	hyper
chr18	64481177	64481186	hyper
chr18	65143378	65143412	hyper
chr18	67331801	67331826	hyper
chr18	67366470	67366494	hyper
chr18	67464237	67464266	hyper
chr18	68088225	68088230	hyper
chr18	77279712	77279735	hyper
chr18	79495202	79495403	hyper
chr18	82307654	82307804	hyper
chr18	83232879	83232884	hyper
chr18	83858554	83858564	hyper
chr18	88623287	88623557	hyper
chr19	4379499	4379531	hyper
chr19	5724977	5724995	hyper
chr19	6098453	6098664	hyper
chr19	7137747	7137750	hyper
chr19	16870606	16870710	hyper
chr19	23792570	23792685	hyper
chr19	24861626	24861634	hyper
chr19	26918456	26918514	hyper
chr19	31174398	31174402	hyper
chr19	38839216	38839248	hyper
chr19	42699851	42699866	hyper
chr19	44264911	44265118	hyper
chr19	46324307	46324381	hyper
chr19	48278125	48278327	hyper
chr19	54179681	54179699	hyper
chr19	56068855	56068859	hyper
chr19	56242099	56242274	hyper
chrX	5441016	5441232	hyper
chrX	6656930	6657062	hyper
chrX	21359238	21359831	hyper
chrX	21437201	21437272	hyper
chrX	40670542	40670902	hyper
chrX	41662895	41663481	hyper
chrX	42213576	42213587	hyper
chrX	51604904	51605055	hyper
chrX	59233028	59233578	hyper
chrX	59565334	59565376	hyper
chrX	60945079	60945290	hyper
chrX	62138957	62139530	hyper
chrX	68258663	68258811	hyper
chrX	70220078	70220082	hyper
chrX	75504609	75504903	hyper
chrX	76654051	76654412	hyper
chrX	84873225	84873292	hyper
chrX	89581308	89581391	hyper
chrX	95282223	95282278	hyper
chrX	97177438	97177674	hyper
chrX	97255698	97255705	hyper
chrX	98488123	98489012	hyper
chrX	101652019	101652065	hyper
chrX	102041816	102041855	hyper
chrX	103266800	103267246	hyper
chrX	106861004	106861281	hyper
chrX	107952951	107953467	hyper
chrX	114554084	114554099	hyper
chrX	115834958	115835097	hyper
chrX	116242745	116243074	hyper
chrX	120815501	120815524	hyper
chrX	131202485	131202756	hyper
chrX	134953095	134953108	hyper
chrX	136347253	136347286	hyper
chrX	136895874	136896019	hyper
chrX	139210479	139210482	hyper
chrX	141713400	141713415	hyper
chrX	147653909	147654020	hyper
chrX	156029044	156029426	hyper
chrX	165001590	165001595	hyper
chrY	4607167	4607279	hyper
chr1	8410952	8410957	hypo
chr1	8619335	8620430	hypo
chr1	10260008	10260035	hypo
chr1	21207667	21207702	hypo
chr1	22105707	22105731	hypo
chr1	22534178	22534185	hypo
chr1	30805882	30805898	hypo
chr1	33691767	33691791	hypo
chr1	34065248	34065278	hypo
chr1	34481068	34481073	hypo
chr1	36484546	36484563	hypo
chr1	39868090	39868095	hypo
chr1	50925435	50925528	hypo
chr1	51697559	51697562	hypo
chr1	53894102	53894105	hypo
chr1	54193970	54193973	hypo
chr1	57127129	57127530	hypo
chr1	62705458	62705585	hypo
chr1	63255153	63255165	hypo
chr1	69684442	69684551	hypo
chr1	69862653	69863147	hypo
chr1	73438568	73438594	hypo
chr1	73962791	73962895	hypo
chr1	74771192	74771205	hypo
chr1	74963082	74963088	hypo
chr1	78697086	78697247	hypo
chr1	82634667	82634699	hypo
chr1	87607909	87607984	hypo
chr1	92394007	92394087	hypo
chr1	93857684	93857689	hypo
chr1	94966101	94966110	hypo
chr1	97540428	97540450	hypo
chr1	102014323	102014345	hypo
chr1	112335132	112335147	hypo
chr1	112416783	112416790	hypo
chr1	121522579	121522600	hypo
chr1	121528316	121528319	hypo
chr1	121528515	121528534	hypo
chr1	123115476	123115563	hypo
chr1	125561678	125561744	hypo
chr1	125845944	125846002	hypo
chr1	125945319	125945331	hypo
chr1	126544584	126544725	hypo
chr1	127244059	127244082	hypo
chr1	130548340	130548373	hypo
chr1	131199984	131200000	hypo
chr1	131579430	131579441	hypo
chr1	132261020	132261159	hypo
chr1	135694321	135694397	hypo
chr1	137363396	137363841	hypo
chr1	137468507	137468513	hypo
chr1	137579863	137579913	hypo
chr1	140775225	140775254	hypo
chr1	143555250	143555353	hypo
chr1	153309199	153309202	hypo
chr1	154987297	154987450	hypo
chr1	155027696	155027703	hypo
chr1	155085927	155086068	hypo
chr1	155740670	155740673	hypo
chr1	156210743	156210754	hypo
chr1	156809109	156809120	hypo
chr1	158950790	158950853	hypo
chr1	165120969	165120981	hypo
chr1	165707382	165707462	hypo
chr1	167236563	167236569	hypo
chr1	170683948	170684078	hypo
chr1	171459726	171459761	hypo
chr1	171531089	171531145	hypo
chr1	174653104	174653368	hypo
chr1	175932770	175932834	hypo
chr1	178315789	178315889	hypo
chr1	183368534	183368570	hypo
chr1	184734128	184734139	hypo
chr1	185026949	185027021	hypo
chr1	185313267	185313322	hypo
chr1	187313842	187313911	hypo
chr1	188502041	188502165	hypo
chr1	190553591	190553616	hypo
chr1	190654383	190654505	hypo
chr1	191073254	191073324	hypo
chr1	193174702	193174707	hypo
chr1	194193947	194193955	hypo
chr2	3386273	3386339	hypo
chr2	4834429	4834432	hypo
chr2	17262438	17262516	hypo
chr2	18581102	18581418	hypo
chr2	23061438	23061467	hypo
chr2	25781199	25781265	hypo
chr2	28539467	28539530	hypo
chr2	31252317	31252332	hypo
chr2	32598110	32598143	hypo
chr2	36198872	36198972	hypo
chr2	39006222	39006225	hypo
chr2	45024380	45024399	hypo
chr2	45115852	45115899	hypo
chr2	57358866	57358923	hypo
chr2	59685669	59685867	hypo
chr2	63149101	63149140	hypo
chr2	66439920	66439926	hypo
chr2	68935508	68935963	hypo
chr2	69612762	69612780	hypo
chr2	72179766	72179776	hypo
chr2	74620622	74620627	hypo
chr2	74691630	74691637	hypo
chr2	74694294	74694298	hypo
chr2	75113352	75113357	hypo
chr2	77411395	77411460	hypo
chr2	77727636	77727942	hypo
chr2	79454303	79454307	hypo
chr2	85067226	85067249	hypo
chr2	92484855	92484862	hypo
chr2	92782364	92782419	hypo
chr2	93821259	93821316	hypo
chr2	93883404	93883504	hypo
chr2	93998151	93998154	hypo
chr2	95797034	95797187	hypo
chr2	97115577	97116000	hypo
chr2	102049063	102049090	hypo
chr2	102826338	102826347	hypo
chr2	104394807	104395160	hypo
chr2	112282300	112282326	hypo
chr2	117432231	117432252	hypo
chr2	117489105	117489126	hypo
chr2	124882133	124882177	hypo
chr2	127450064	127450090	hypo
chr2	128239456	128239470	hypo
chr2	128573521	128573526	hypo
chr2	129170776	129170793	hypo
chr2	129877382	129877521	hypo
chr2	131052228	131052256	hypo
chr2	132456554	132456581	hypo
chr2	138242575	138242599	hypo
chr2	138267352	138267377	hypo
chr2	144177051	144177063	hypo
chr2	144188430	144188480	hypo
chr2	144504402	144504414	hypo
chr2	145022756	145022770	hypo
chr2	145605830	145605902	hypo
chr2	145772371	145772378	hypo
chr2	146937273	146937297	hypo
chr2	153601258	153601285	hypo
chr2	154151994	154152109	hypo
chr2	156591673	156591695	hypo
chr2	157027487	157027492	hypo
chr2	158609968	158609971	hypo
chr2	160670602	160670620	hypo
chr2	163218834	163218840	hypo
chr2	165117140	165117327	hypo
chr2	165852668	165852770	hypo
chr2	166392574	166392599	hypo
chr2	167857995	167858087	hypo
chr2	168326600	168326609	hypo
chr2	168452689	168452697	hypo
chr2	168842024	168842035	hypo
chr2	168911569	168911583	hypo
chr2	169154975	169154981	hypo
chr2	169524679	169524688	hypo
chr2	170849615	170849635	hypo
chr2	172643890	172643944	hypo
chr2	173365617	173365647	hypo
chr2	179180506	179180513	hypo
chr2	180360553	180360831	hypo
chr3	3106838	3106957	hypo
chr3	5194432	5194547	hypo
chr3	6051803	6051825	hypo
chr3	9614955	9614962	hypo
chr3	15570745	15570808	hypo
chr3	17794885	17794895	hypo
chr3	27899619	27899672	hypo
chr3	28577700	28577707	hypo
chr3	34551052	34551068	hypo
chr3	40529075	40529083	hypo
chr3	41246376	41246484	hypo
chr3	41987270	41987535	hypo
chr3	42087774	42087787	hypo
chr3	45038613	45038893	hypo
chr3	45896256	45896321	hypo
chr3	52448190	52448476	hypo
chr3	53743280	53743384	hypo
chr3	58520376	58520481	hypo
chr3	64763529	64763533	hypo
chr3	65629689	65629707	hypo
chr3	65720623	65721134	hypo
chr3	69887517	69887539	hypo
chr3	75921031	75921034	hypo
chr3	79326164	79326210	hypo
chr3	83010553	83010557	hypo
chr3	83670398	83670406	hypo
chr3	86110257	86110270	hypo
chr3	88077703	88077728	hypo
chr3	88454236	88454261	hypo
chr3	89469862	89469901	hypo
chr3	91570975	91571263	hypo
chr3	94377274	94377277	hypo
chr3	96339386	96339391	hypo
chr3	97932966	97933019	hypo
chr3	98203699	98203739	hypo
chr3	98282477	98282497	hypo
chr3	98313933	98313964	hypo
chr3	100057864	100057931	hypo
chr3	102698347	102698740	hypo
chr3	104518979	104518983	hypo
chr3	104986389	104986679	hypo
chr3	106962441	106962540	hypo
chr3	107429237	107429267	hypo
chr3	110478824	110478861	hypo
chr3	114657103	114657259	hypo
chr3	115892552	115892563	hypo
chr3	119431561	119431648	hypo
chr3	119848793	119848826	hypo
chr3	123338881	123338894	hypo
chr3	125023015	125023130	hypo
chr3	127294840	127294880	hypo
chr3	128611663	128611699	hypo
chr3	129571339	129571365	hypo
chr3	130465425	130465445	hypo
chr3	130756329	130756345	hypo
chr3	133480402	133480414	hypo
chr3	135566211	135566220	hypo
chr3	153458400	153458415	hypo
chr3	153686847	153686863	hypo
chr3	153757807	153757990	hypo
chr3	153954322	153954359	hypo
chr3	154333272	154333276	hypo
chr4	5911482	5911593	hypo
chr4	11672939	11672958	hypo
chr4	21443127	21443181	hypo
chr4	22087330	22087342	hypo
chr4	31410677	31410700	hypo
chr4	31661163	31661174	hypo
chr4	33587153	33587166	hypo
chr4	40749660	40749664	hypo
chr4	44757702	44757803	hypo
chr4	45403602	45403616	hypo
chr4	45784542	45784553	hypo
chr4	46722562	46722570	hypo
chr4	46862304	46862315	hypo
chr4	52538426	52538742	hypo
chr4	57191038	57191059	hypo
chr4	59313097	59313100	hypo
chr4	60203338	60203632	hypo
chr4	62628741	62628755	hypo
chr4	68279483	68279586	hypo
chr4	69920182	69920261	hypo
chr4	70047032	70047086	hypo
chr4	82464152	82464172	hypo
chr4	82711476	82711498	hypo
chr4	82940413	82940421	hypo
chr4	86886294	86886315	hypo
chr4	86886488	86886509	hypo
chr4	95160991	95160997	hypo
chr4	99612383	99612418	hypo
chr4	99653950	99653955	hypo
chr4	103816837	103816884	hypo
chr4	105036367	105036380	hypo
chr4	105170111	105170159	hypo
chr4	114901538	114901565	hypo
chr4	115931998	115932003	hypo
chr4	117547411	117547615	hypo
chr4	118446346	118446369	hypo
chr4	121041574	121041582	hypo
chr4	124595060	124595074	hypo
chr4	125312876	125312912	hypo
chr4	125484410	125484418	hypo
chr4	126359907	126359939	hypo
chr4	126612323	126612780	hypo
chr4	128098091	128098127	hypo
chr4	128178117	128178258	hypo
chr4	130665606	130665613	hypo
chr4	131393687	131393699	hypo
chr4	131716740	131716765	hypo
chr4	134995269	134995275	hypo
chr4	135337920	135337930	hypo
chr4	136679317	136679344	hypo
chr4	137713152	137713190	hypo
chr4	139074220	139074232	hypo
chr4	139587989	139588006	hypo
chr4	139650282	139650288	hypo
chr4	140271430	140271465	hypo
chr4	140355408	140355415	hypo
chr4	142066952	142066994	hypo
chr4	143652104	143652142	hypo
chr4	148162984	148162989	hypo
chr4	148794179	148794192	hypo
chr4	149454908	149454933	hypo
chr4	150114508	150114528	hypo
chr4	151356012	151356016	hypo
chr4	152472530	152472758	hypo
chr4	152619647	152619690	hypo
chr4	153497969	153497994	hypo
chr4	154429344	154429384	hypo
chr4	154528331	154528352	hypo
chr4	154671135	154671267	hypo
chr4	154854478	154854483	hypo
chr5	4998210	4998625	hypo
chr5	5407597	5407835	hypo
chr5	6049522	6049535	hypo
chr5	8461943	8461955	hypo
chr5	23506582	23506593	hypo
chr5	24559615	24560010	hypo
chr5	26903358	26903530	hypo
chr5	28232096	28232111	hypo
chr5	29314754	29314761	hypo
chr5	29485713	29485729	hypo
chr5	30180025	30180047	hypo
chr5	30456410	30456449	hypo
chr5	30816978	30816992	hypo
chr5	33544575	33544589	hypo
chr5	34305629	34305633	hypo
chr5	36922933	36922942	hypo
chr5	38715854	38716200	hypo
chr5	38812947	38812955	hypo
chr5	40312490	40312535	hypo
chr5	41766872	41766882	hypo
chr5	46352059	46352130	hypo
chr5	53427802	53427978	hypo
chr5	63788586	63788667	hypo
chr5	65026040	65026047	hypo
chr5	65616300	65616346	hypo
chr5	72736139	72736226	hypo
chr5	73242516	73242533	hypo
chr5	73394296	73394307	hypo
chr5	73399688	73399691	hypo
chr5	75871052	75871069	hypo
chr5	85785489	85785544	hypo
chr5	92529605	92529637	hypo
chr5	96361739	96361743	hypo
chr5	96429721	96429729	hypo
chr5	99610790	99610793	hypo
chr5	100181504	100181528	hypo
chr5	100358687	100358720	hypo
chr5	110065672	110065687	hypo
chr5	111235277	111235315	hypo
chr5	111874125	111874142	hypo
chr5	113832866	113832871	hypo
chr5	117522674	117522766	hypo
chr5	117608165	117608203	hypo
chr5	119135609	119135642	hypo
chr5	119626902	119626909	hypo
chr5	120233589	120233631	hypo
chr5	121451423	121451426	hypo
chr5	122060282	122060289	hypo
chr5	123130552	123130567	hypo
chr5	127378589	127378593	hypo
chr5	127483924	127483935	hypo
chr5	127956820	127956842	hypo
chr5	127979714	127980093	hypo
chr5	132400660	132400675	hypo
chr5	134729415	134729437	hypo
chr5	135115792	135115829	hypo
chr5	135525334	135525338	hypo
chr5	136769637	136769682	hypo
chr5	137419841	137419855	hypo
chr5	138756425	138756466	hypo
chr5	138849805	138849810	hypo
chr5	138997328	138997337	hypo
chr5	139049121	139049176	hypo
chr5	139286314	139286364	hypo
chr5	139803963	139804055	hypo
chr5	142718733	142718741	hypo
chr5	145203759	145203762	hypo
chr5	145480381	145480409	hypo
chr5	146834189	146834201	hypo
chr5	148388671	148388717	hypo
chr5	148580786	148580822	hypo
chr5	148832133	148832143	hypo
chr5	149109382	149109513	hypo
chr5	149171263	149171391	hypo
chr5	149277047	149277074	hypo
chr5	149527022	149527030	hypo
chr6	3456196	3456218	hypo
chr6	4646722	4646735	hypo
chr6	4747929	4747939	hypo
chr6	4748141	4748173	hypo
chr6	5319645	5319677	hypo
chr6	8657746	8657810	hypo
chr6	22494946	22494951	hypo
chr6	22785680	22785738	hypo
chr6	31331306	31331379	hypo
chr6	37232409	37232420	hypo
chr6	39232028	39232053	hypo
chr6	39465692	39465718	hypo
chr6	47659997	47660007	hypo
chr6	48896293	48896337	hypo
chr6	48959466	48959472	hypo
chr6	49985950	49986034	hypo
chr6	50488762	50488768	hypo
chr6	50643747	50643847	hypo
chr6	51434030	51434054	hypo
chr6	52067095	52067157	hypo
chr6	52172969	52172992	hypo
chr6	52320145	52320163	hypo
chr6	53819221	53819229	hypo
chr6	54384000	54384031	hypo
chr6	57374913	57374934	hypo
chr6	64997133	64997164	hypo
chr6	66626694	66626736	hypo
chr6	70493490	70494103	hypo
chr6	72236582	72236619	hypo
chr6	79441570	79441847	hypo
chr6	82091448	82091508	hypo
chr6	87134220	87134385	hypo
chr6	88190868	88190880	hypo
chr6	88236723	88236738	hypo
chr6	88565002	88565076	hypo
chr6	89353466	89353586	hypo
chr6	92799656	92799663	hypo
chr6	95915081	95915100	hypo
chr6	97527021	97527031	hypo
chr6	99491321	99491350	hypo
chr6	105315643	105315782	hypo
chr6	105572229	105572261	hypo
chr6	117650812	117651168	hypo
chr6	119009553	119009674	hypo
chr6	120016180	120016185	hypo
chr6	122662557	122662561	hypo
chr6	122741821	122741858	hypo
chr6	124453875	124453886	hypo
chr6	124854863	124854914	hypo
chr6	124970568	124970596	hypo
chr6	128090309	128090327	hypo
chr6	136454010	136454154	hypo
chr6	137056442	137056457	hypo
chr6	137192188	137192194	hypo
chr6	137600455	137600492	hypo
chr6	138790487	138790556	hypo
chr6	139588662	139588677	hypo
chr6	145427240	145427296	hypo
chr6	145482000	145482031	hypo
chr7	12949310	12949336	hypo
chr7	14359777	14359784	hypo
chr7	19184599	19184678	hypo
chr7	19329211	19329236	hypo
chr7	19636937	19636953	hypo
chr7	19641886	19641891	hypo
chr7	23848475	23848705	hypo
chr7	24736540	24736586	hypo
chr7	26223801	26224002	hypo
chr7	29109682	29109689	hypo
chr7	29446282	29446301	hypo
chr7	36079859	36079973	hypo
chr7	37560307	37560527	hypo
chr7	40168730	40169064	hypo
chr7	43412203	43412253	hypo
chr7	43448209	43448213	hypo
chr7	43774571	43774600	hypo
chr7	43987450	43987476	hypo
chr7	45036639	45036721	hypo
chr7	45146112	45146144	hypo
chr7	46134680	46134689	hypo
chr7	46376720	46376724	hypo
chr7	47728499	47728516	hypo
chr7	48185225	48185706	hypo
chr7	49634966	49635009	hypo
chr7	54568723	54568776	hypo
chr7	60259132	60259154	hypo
chr7	65129464	65129491	hypo
chr7	65140181	65140234	hypo
chr7	65302972	65303002	hypo
chr7	82327343	82327351	hypo
chr7	87584451	87584473	hypo
chr7	98541848	98541852	hypo
chr7	104322126	104322134	hypo
chr7	107249958	107249987	hypo
chr7	107542167	107542191	hypo
chr7	109679554	109679704	hypo
chr7	110108810	110108928	hypo
chr7	113774616	113774694	hypo
chr7	118277052	118277065	hypo
chr7	120121612	120121729	hypo
chr7	122221723	122221751	hypo
chr7	122579452	122579499	hypo
chr7	123279728	123279797	hypo
chr7	125492362	125492378	hypo
chr7	128602159	128602197	hypo
chr7	131880264	131880288	hypo
chr7	132049075	132049121	hypo
chr7	134690107	134690129	hypo
chr7	137031380	137031416	hypo
chr7	137596303	137596307	hypo
chr7	141380303	141380569	hypo
chr8	11473936	11473942	hypo
chr8	11923466	11923482	hypo
chr8	12362693	12362713	hypo
chr8	12382459	12382511	hypo
chr8	13029622	13029832	hypo
chr8	13652607	13652650	hypo
chr8	30959054	30959082	hypo
chr8	34940469	34940488	hypo
chr8	35227860	35227878	hypo
chr8	35860256	35860263	hypo
chr8	36066870	36066891	hypo
chr8	40331369	40331377	hypo
chr8	40421584	40421593	hypo
chr8	40610171	40610188	hypo
chr8	48638547	48638558	hypo
chr8	49007036	49007052	hypo
chr8	61388656	61388662	hypo
chr8	65946061	65946194	hypo
chr8	70826011	70826174	hypo
chr8	71685737	71685745	hypo
chr8	75251077	75251097	hypo
chr8	78139201	78139209	hypo
chr8	79150678	79150682	hypo
chr8	80004610	80004616	hypo
chr8	81099162	81099357	hypo
chr8	82976433	82976498	hypo
chr8	83000342	83000369	hypo
chr8	86757390	86757396	hypo
chr8	88939544	88939616	hypo
chr8	91685669	91685808	hypo
chr8	92438555	92438579	hypo
chr8	93238267	93238300	hypo
chr8	104136714	104136744	hypo
chr8	104445364	104445482	hypo
chr8	106722610	106722697	hypo
chr8	109128081	109128421	hypo
chr8	109614834	109614981	hypo
chr8	109698411	109698431	hypo
chr8	113522079	113522270	hypo
chr8	117069053	117069058	hypo
chr8	118458294	118458580	hypo
chr8	119898293	119898316	hypo
chr8	120643975	120643992	hypo
chr8	120706623	120706660	hypo
chr8	121986974	121987005	hypo
chr8	122607515	122607520	hypo
chr8	123335050	123335055	hypo
chr8	123760199	123760237	hypo
chr8	124547480	124547520	hypo
chr8	124896270	124896299	hypo
chr8	125227953	125227960	hypo
chr9	3700924	3700970	hypo
chr9	12361727	12361772	hypo
chr9	15194968	15194984	hypo
chr9	18360976	18361200	hypo
chr9	19280789	19281036	hypo
chr9	21167997	21168021	hypo
chr9	27437390	27437397	hypo
chr9	31737631	31737656	hypo
chr9	31912772	31912777	hypo
chr9	32343070	32343126	hypo
chr9	32744030	32744035	hypo
chr9	35370734	35370784	hypo
chr9	35547678	35547726	hypo
chr9	36559752	36560518	hypo
chr9	42275946	42275958	hypo
chr9	43543150	43543173	hypo
chr9	43865913	43866263	hypo
chr9	44046002	44046126	hypo
chr9	48338837	48338934	hypo
chr9	48481307	48481312	hypo
chr9	51111157	51111182	hypo
chr9	59699099	59699150	hypo
chr9	59949141	59949156	hypo
chr9	61854163	61854343	hypo
chr9	64513081	64513088	hypo
chr9	67809731	67809778	hypo
chr9	68904268	68904279	hypo
chr9	69226733	69226738	hypo
chr9	69437237	69437242	hypo
chr9	69669818	69669835	hypo
chr9	70077263	70077297	hypo
chr9	70818947	70818959	hypo
chr9	71809041	71809106	hypo
chr9	75625287	75625348	hypo
chr9	77379926	77379932	hypo
chr9	82062304	82062391	hypo
chr9	84039058	84039072	hypo
chr9	85841396	85841409	hypo
chr9	88120740	88120761	hypo
chr9	91364078	91364104	hypo
chr9	96452742	96452782	hypo
chr9	98958317	98958331	hypo
chr9	103108438	103108445	hypo
chr9	103109542	103109564	hypo
chr9	104592629	104592734	hypo
chr9	105700309	105700331	hypo
chr9	106212955	106212976	hypo
chr9	107950855	107950888	hypo
chr9	107950980	107950997	hypo
chr9	110255692	110255710	hypo
chr9	113341124	113341139	hypo
chr9	114565124	114565209	hypo
chr9	114780693	114780699	hypo
chr9	118389429	118389451	hypo
chr9	118625314	118625350	hypo
chr9	119478412	119478418	hypo
chr9	119484214	119484348	hypo
chr9	119588283	119588291	hypo
chr9	119609540	119609582	hypo
chr9	119668418	119668439	hypo
chr9	120418401	120418472	hypo
chr9	120777699	120777706	hypo
chr9	121869510	121869540	hypo
chr10	4493070	4493073	hypo
chr10	4781156	4781231	hypo
chr10	8934623	8934793	hypo
chr10	9609402	9609409	hypo
chr10	10039168	10039311	hypo
chr10	12935928	12936018	hypo
chr10	13091284	13091299	hypo
chr10	13488746	13488750	hypo
chr10	17100943	17100960	hypo
chr10	20210510	20210516	hypo
chr10	22808095	22808107	hypo
chr10	22843067	22843074	hypo
chr10	23619279	23619337	hypo
chr10	37017384	37017407	hypo
chr10	40781807	40781817	hypo
chr10	42092506	42092511	hypo
chr10	42601783	42601794	hypo
chr10	42865409	42865456	hypo
chr10	49814789	49814913	hypo
chr10	57388468	57388472	hypo
chr10	58812862	58812869	hypo
chr10	60566725	60566732	hypo
chr10	61222663	61222670	hypo
chr10	61826962	61826974	hypo
chr10	61854216	61854300	hypo
chr10	62987524	62987528	hypo
chr10	63147185	63147227	hypo
chr10	67868752	67868843	hypo
chr10	75859428	75859436	hypo
chr10	78063451	78063503	hypo
chr10	79578744	79578752	hypo
chr10	79676715	79676753	hypo
chr10	79920205	79920268	hypo
chr10	80014480	80014486	hypo
chr10	80856040	80856043	hypo
chr10	82875918	82875940	hypo
chr10	83849636	83849678	hypo
chr10	85482386	85482423	hypo
chr10	88080238	88080496	hypo
chr10	90873583	90873620	hypo
chr10	91685136	91685312	hypo
chr10	91745582	91745598	hypo
chr10	92800091	92800367	hypo
chr10	93255665	93255693	hypo
chr10	93639783	93639796	hypo
chr10	94408491	94408497	hypo
chr10	95663961	95663994	hypo
chr10	99615484	99615507	hypo
chr10	108434132	108434138	hypo
chr10	111654629	111654634	hypo
chr10	111879671	111879702	hypo
chr10	117045696	117045764	hypo
chr10	117377957	117377971	hypo
chr10	117418785	117418802	hypo
chr10	117874065	117874187	hypo
chr10	119762290	119762315	hypo
chr10	121781693	121781701	hypo
chr10	126822022	126822046	hypo
chr11	3945966	3945983	hypo
chr11	6025546	6025563	hypo
chr11	10310258	10310379	hypo
chr11	18874596	18874699	hypo
chr11	23067295	23067311	hypo
chr11	24286621	24286662	hypo
chr11	29808708	29808726	hypo
chr11	33723966	33723969	hypo
chr11	35346244	35346389	hypo
chr11	36951761	36952048	hypo
chr11	44398884	44398951	hypo
chr11	46216763	46216768	hypo
chr11	49637070	49637080	hypo
chr11	52140989	52141106	hypo
chr11	53798240	53798258	hypo
chr11	55305545	55305554	hypo
chr11	58249799	58249810	hypo
chr11	59164546	59164573	hypo
chr11	59956897	59956907	hypo
chr11	63026773	63026779	hypo
chr11	64726555	64726562	hypo
chr11	65647026	65647089	hypo
chr11	70226441	70226448	hypo
chr11	70238753	70238756	hypo
chr11	70409198	70409208	hypo
chr11	70820223	70820242	hypo
chr11	70845527	70845535	hypo
chr11	72442278	72442303	hypo
chr11	75472821	75472827	hypo
chr11	76355148	76355211	hypo
chr11	77976759	77976776	hypo
chr11	80873446	80873625	hypo
chr11	82000792	82000839	hypo
chr11	82142024	82142157	hypo
chr11	87702097	87702109	hypo
chr11	87726994	87727013	hypo
chr11	87848119	87848163	hypo
chr11	88114443	88114547	hypo
chr11	88187527	88187557	hypo
chr11	93468964	93468995	hypo
chr11	95516151	95516263	hypo
chr11	96004644	96004647	hypo
chr11	96333597	96333600	hypo
chr11	97659045	97659074	hypo
chr11	98170958	98171009	hypo
chr11	98900639	98900708	hypo
chr11	100673595	100673647	hypo
chr11	103437412	103437421	hypo
chr11	104272513	104272524	hypo
chr11	105977534	105977557	hypo
chr11	109234590	109234662	hypo
chr11	113014529	113014685	hypo
chr11	113138833	113138836	hypo
chr11	114398660	114398698	hypo
chr11	116283342	116283345	hypo
chr11	116481325	116481330	hypo
chr11	117311532	117311587	hypo
chr11	117617155	117617174	hypo
chr11	118411377	118411386	hypo
chr11	119136177	119136219	hypo
chr11	119563322	119563325	hypo
chr12	3825939	3825958	hypo
chr12	11151112	11151131	hypo
chr12	17025284	17025311	hypo
chr12	25235385	25235451	hypo
chr12	29534783	29534788	hypo
chr12	31280012	31280025	hypo
chr12	58009782	58009816	hypo
chr12	61020213	61020387	hypo
chr12	61526357	61526360	hypo
chr12	63646707	63646900	hypo
chr12	66031867	66031900	hypo
chr12	69504377	69504479	hypo
chr12	69545982	69545985	hypo
chr12	70110050	70110073	hypo
chr12	70795293	70795303	hypo
chr12	72389892	72389895	hypo
chr12	75992363	75992407	hypo
chr12	83516616	83516638	hypo
chr12	86891560	86891577	hypo
chr12	102090433	102090578	hypo
chr12	104364008	104364517	hypo
chr12	104576403	104576406	hypo
chr12	104636455	104636472	hypo
chr12	104872247	104872253	hypo
chr12	104888415	104888428	hypo
chr12	107027920	107027946	hypo
chr12	108111524	108111590	hypo
chr12	109085070	109085235	hypo
chr12	109442199	109442290	hypo
chr12	110220423	110220428	hypo
chr12	110721438	110721578	hypo
chr12	110806481	110806753	hypo
chr12	112300084	112300100	hypo
chr12	112302792	112303033	hypo
chr12	112809977	112810014	hypo
chr13	3020645	3020977	hypo
chr13	13784833	13784838	hypo
chr13	20188353	20188525	hypo
chr13	21215524	21215527	hypo
chr13	21243198	21243201	hypo
chr13	27706300	27706729	hypo
chr13	34994887	34994949	hypo
chr13	35700155	35700158	hypo
chr13	40735861	40735892	hypo
chr13	41511169	41511191	hypo
chr13	43191862	43191867	hypo
chr13	46019246	46019272	hypo
chr13	46043447	46043479	hypo
chr13	47154163	47154191	hypo
chr13	51095106	51095123	hypo
chr13	51413544	51413580	hypo
chr13	55420949	55420953	hypo
chr13	55585441	55585477	hypo
chr13	55877926	55877990	hypo
chr13	56456890	56456900	hypo
chr13	58358620	58358629	hypo
chr13	59861939	59862138	hypo
chr13	64050398	64050438	hypo
chr13	69542963	69542987	hypo
chr13	70842718	70842721	hypo
chr13	72804273	72804341	hypo
chr13	72817379	72817385	hypo
chr13	73433960	73434046	hypo
chr13	75799034	75799182	hypo
chr13	88654640	88654705	hypo
chr13	94870610	94870613	hypo
chr13	100588831	100588851	hypo
chr13	103648565	103648900	hypo
chr13	105130402	105130428	hypo
[truncated: 257 more rows]

## Sheet: DMR_enriched motifs
Table S4C. Transcription factor motifs enriched at DMRs
Motif Name	Consensus	P-value	q-value (Benjamini)	# of Target Sequences with Motif
n-Myc(bHLH)/mES-nMyc-ChIP-Seq(GSE11431)/Homer	VRCCACGTGG	1e-14	0	256
Elk4(ETS)/Hela-Elk4-ChIP-Seq(GSE31477)/Homer	NRYTTCCGGY	1e-13	0	188
Max(bHLH)/K562-Max-ChIP-Seq(GSE31477)/Homer	RCCACGTGGYYN	1e-13	0	211
MYB(HTH)/ERMYB-Myb-ChIPSeq(GSE22095)/Homer	GGCVGTTR	1e-10	0	355
c-Myc(bHLH)/mES-cMyc-ChIP-Seq(GSE11431)/Homer	VVCCACGTGG	1e-09	0	164
HIF-1b(HLH)/T47D-HIF1b-ChIP-Seq(GSE59937)/Homer	RTACGTGC	1e-09	0	589
USF1(bHLH)/GM12878-Usf1-ChIP-Seq(GSE32465)/Homer	SGTCACGTGR	1e-09	0	177
Arnt:Ahr(bHLH)/MCF7-Arnt-ChIP-Seq(Lo_et_al.)/Homer	TBGCACGCAA	1e-09	0	231
E2F4(E2F)/K562-E2F4-ChIP-Seq(GSE31477)/Homer	GGCGGGAAAH	1e-08	0	98
Pitx1(Homeobox)/Chicken-Pitx1-ChIP-Seq(GSE38910)/Homer	TAATCCCN	1e-08	0	424
ELF1(ETS)/Jurkat-ELF1-ChIP-Seq(SRA014231)/Homer	AVCCGGAAGT	1e-08	0	128
MITF(bHLH)/MastCells-MITF-ChIP-Seq(GSE48085)/Homer	RTCATGTGAC	1e-07	0	161
Fli1(ETS)/CD8-FLI-ChIP-Seq(GSE20898)/Homer	NRYTTCCGGH	1e-07	0	210
NPAS2(bHLH)/Liver-NPAS2-ChIP-Seq(GSE39860)/Homer	KCCACGTGAC	1e-07	0	266
c-Myc(bHLH)/LNCAP-cMyc-ChIP-Seq(Unpublished)/Homer	VCCACGTG	1e-07	0	249
Nanog(Homeobox)/mES-Nanog-ChIP-Seq(GSE11724)/Homer	RGCCATTAAC	1e-07	0	377
CLOCK(bHLH)/Liver-Clock-ChIP-Seq(GSE39860)/Homer	GHCACGTG	1e-07	0	250
bHLHE40(bHLH)/HepG2-BHLHE40-ChIP-Seq(GSE31477)/Homer	KCACGTGMCN	1e-06	0	162
Elk1(ETS)/Hela-Elk1-ChIP-Seq(GSE31477)/Homer	HACTTCCGGY	1e-06	0	148
NPAS(bHLH)/Liver-NPAS-ChIP-Seq(GSE39860)/Homer	NVCACGTG	1e-06	0	480
Bapx1(Homeobox)/VertebralCol-Bapx1-ChIP-Seq(GSE36672)/Homer	TTRAGTGSYK	1e-06	0	182
HIF2a(bHLH)/785_O-HIF2a-ChIP-Seq(GSE34871)/Homer	GCACGTACCC	1e-06	0	185
RBPJ:Ebox(?,bHLH)/Panc1-Rbpj1-ChIP-Seq(GSE47459)/Homer	GGGRAARRGRMCAGMTG	1e-05	0	15
BMYB(HTH)/Hela-BMYB-ChIP-Seq(GSE27030)/Homer	NHAACBGYYV	1e-05	0	243
CRX(Homeobox)/Retina-Crx-ChIP-Seq(GSE20012)/Homer	GCTAATCC	1e-05	0.0001	231
ETS(ETS)/Promoter/Homer	AACCGGAAGT	1e-05	0.0001	69
Usf2(bHLH)/C2C12-Usf2-ChIP-Seq(GSE36030)/Homer	GTCACGTGGT	1e-05	0.0001	89
BMAL1(bHLH)/Liver-Bmal1-ChIP-Seq(GSE39860)/Homer	GNCACGTG	0.0001	0.0001	443
GABPA(ETS)/Jurkat-GABPa-ChIP-Seq(GSE17954)/Homer	RACCGGAAGT	0.0001	0.0009	134
PAX5(Paired,Homeobox)/GM12878-PAX5-ChIP-Seq(GSE32465)/Homer	GCAGCCAAGCRTGACH	0.0001	0.001	34
ETS1(ETS)/Jurkat-ETS1-ChIP-Seq(GSE17954)/Homer	ACAGGAAGTG	0.001	0.0014	130
TFE3(bHLH)/MEF-TFE3-ChIP-Seq(GSE75757)/Homer	GTCACGTGACYV	0.001	0.0014	27
GATA:SCL(Zf,bHLH)/Ter119-SCL-ChIP-Seq(GSE18720)/Homer	CRGCTGBNGNSNNSAGATAA	0.001	0.0015	7
NRF(NRF)/Promoter/Homer	STGCGCATGCGC	0.001	0.0021	39
ETV1(ETS)/GIST48-ETV1-ChIP-Seq(GSE22441)/Homer	AACCGGAAGT	0.001	0.0021	184
Smad4(MAD)/ESC-SMAD4-ChIP-Seq(GSE29422)/Homer	VBSYGTCTGG	0.001	0.0022	255
Zic(Zf)/Cerebellum-ZIC1.2-ChIP-Seq(GSE60731)/Homer	CCTGCTGAGH	0.001	0.0035	84
KLF3(Zf)/MEF-Klf3-ChIP-Seq(GSE44748)/Homer	NRGCCCCRCCCHBNN	0.001	0.0038	58
Brachyury(T-box)/Mesoendoderm-Brachyury-ChIP-exo(GSE54963)/Homer	ANTTMRCASBNNNGTGYKAAN	0.001	0.0039	9
E2F(E2F)/Hela-CellCycle-Expression/Homer	TTSGCGCGAAAA	0.001	0.0039	9
Meis1(Homeobox)/MastCells-Meis1-ChIP-Seq(GSE48085)/Homer	VGCTGWCAVB	0.001	0.004	207
Nkx2.1(Homeobox)/LungAC-Nkx2.1-ChIP-Seq(GSE43252)/Homer	RSCACTYRAG	0.001	0.004	235
HIF-1a(bHLH)/MCF7-HIF1a-ChIP-Seq(GSE28352)/Homer	TACGTGCV	0.001	0.0064	117
PAX5(Paired,Homeobox),condensed/GM12878-PAX5-ChIP-Seq(GSE32465)/Homer	GTCACGCTCSCTGM	0.01	0.0098	16

## Sheet: retained DMR_enriched motifs
Table S4D. Transcription factor motifs enriched at retained DMRs
Motif Name	Consensus	P-value	q-value (Benjamini)	# of Target Sequences with Motif
c-Myc(bHLH)/mES-cMyc-ChIP-Seq(GSE11431)/Homer	VVCCACGTGG	1e-06	0.0001	54
Max(bHLH)/K562-Max-ChIP-Seq(GSE31477)/Homer	RCCACGTGGYYN	0.0001	0.0025	62
Fli1(ETS)/CD8-FLI-ChIP-Seq(GSE20898)/Homer	NRYTTCCGGH	0.0001	0.0032	64
Elk4(ETS)/Hela-Elk4-ChIP-Seq(GSE31477)/Homer	NRYTTCCGGY	0.0001	0.0045	51
NPAS2(bHLH)/Liver-NPAS2-ChIP-Seq(GSE39860)/Homer	KCCACGTGAC	0.0001	0.0045	80
CRX(Homeobox)/Retina-Crx-ChIP-Seq(GSE20012)/Homer	GCTAATCC	0.0001	0.0045	70
E2F4(E2F)/K562-E2F4-ChIP-Seq(GSE31477)/Homer	GGCGGGAAAH	0.0001	0.0045	30
n-Myc(bHLH)/mES-nMyc-ChIP-Seq(GSE11431)/Homer	VRCCACGTGG	0.001	0.0047	71
ZNF519(Zf)/HEK293-ZNF519.GFP-ChIP-Seq(GSE58341)/Homer	GAGSCCGAGC	0.001	0.0095	15
USF1(bHLH)/GM12878-Usf1-ChIP-Seq(GSE32465)/Homer	SGTCACGTGR	0.001	0.0095	49
ELF1(ETS)/Jurkat-ELF1-ChIP-Seq(SRA014231)/Homer	AVCCGGAAGT	0.001	0.0239	39
Erra(NR)/HepG2-Erra-ChIP-Seq(GSE31477)/Homer	CAAAGGTCAG	0.01	0.0311	62
MITF(bHLH)/MastCells-MITF-ChIP-Seq(GSE48085)/Homer	RTCATGTGAC	0.01	0.0368	46
KLF5(Zf)/LoVo-KLF5-ChIP-Seq(GSE49402)/Homer	DGGGYGKGGC	0.01	0.0431	69
CLOCK(bHLH)/Liver-Clock-ChIP-Seq(GSE39860)/Homer	GHCACGTG	0.01	0.0431	72
Pitx1(Homeobox)/Chicken-Pitx1-ChIP-Seq(GSE38910)/Homer	TAATCCCN	0.01	0.0431	120
Elk1(ETS)/Hela-Elk1-ChIP-Seq(GSE31477)/Homer	HACTTCCGGY	0.01	0.0487	40
c-Myc(bHLH)/LNCAP-cMyc-ChIP-Seq(Unpublished)/Homer	VCCACGTG	0.01	0.0525	72
bHLHE40(bHLH)/HepG2-BHLHE40-ChIP-Seq(GSE31477)/Homer	KCACGTGMCN	0.01	0.0602	48
THRb(NR)/Liver-NR1A2-ChIP-Seq(GSE52613)/Homer	TRAGGTCA	0.01	0.0775	134
BMAL1(bHLH)/Liver-Bmal1-ChIP-Seq(GSE39860)/Homer	GNCACGTG	0.01	0.0816	119
BMYB(HTH)/Hela-BMYB-ChIP-Seq(GSE27030)/Homer	NHAACBGYYV	0.01	0.0985	59
Usf2(bHLH)/C2C12-Usf2-ChIP-Seq(GSE36030)/Homer	GTCACGTGGT	0.01	0.1078	28
NPAS(bHLH)/Liver-NPAS-ChIP-Seq(GSE39860)/Homer	NVCACGTG	0.01	0.1228	129
NRF(NRF)/Promoter/Homer	STGCGCATGCGC	0.01	0.1228	14
