# Supplementary material for: Transcriptome and DNA Methylome Analysis in a Mouse Model of Diet-Induced Obesity Predicts Increased Risk of Colorectal Cancer
Source: Cell Rep. Author manuscript; Available in PMC 2018 Feb 1. (PMC5793878; doi:10.1016/j.celrep.2017.12.071)
Supplement: 6 [file NIHMS937389-supplement-6.xlsx]

## Sheet: DEGs_aged
Table S5A. Differentially expressed genes in aged obese mice compared with age-matched contol mice
Gene symbol	Entrez ID	log2FC (HF_vs_LF)	p-value (HF_vs_LF)	padj (HF_vs_LF)
Acta1	11459	-1.11183	5.27e-14	6.64e-10
Klf2	16598	-0.921236	2.07e-08	5.65e-05
Scd1	20249	-0.87319	2.24e-08	5.65e-05
Dusp5	240672	-0.868746	5.68e-08	9.85e-05
Plk3	12795	-0.81353	9.44e-10	5.94e-06
Sik1	17691	-0.805554	6.84e-07	0.000573277
Cyr61	16007	-0.79499	2.16e-06	0.00109031
Nr4a1	15370	-0.788515	3.27e-06	0.00128309
Arc	11838	-0.778426	4.94e-06	0.0016282
Csrnp1	215418	-0.754428	8.81e-07	0.00058419
Thbs1	21825	-0.744616	2.42e-06	0.00109031
Cbx4	12418	-0.74273	5.08e-06	0.0016282
Gabrd	14403	-0.729828	1.75e-05	0.00373546
Nr4a2	18227	-0.715077	2.9e-05	0.00480738
Atf3	11910	-0.71038	5.39e-06	0.0016282
Mapk12	29857	-0.69707	2.29e-05	0.00428166
Fam71a	619288	-0.694724	4.79e-05	0.00642339
AA388235	433100	-0.687592	3.83e-05	0.00561696
Ppp1r15a	17872	-0.68003	1.87e-05	0.00386854
Cyp2u1	71519	-0.677809	4.04e-05	0.00578925
Ciart	229599	-0.674662	3.22e-06	0.00128309
Gsto2	68214	-0.672218	8.95e-05	0.00972025
Hbegf	15200	-0.669316	8.53e-07	0.00058419
Egr2	13654	-0.667807	4.01e-05	0.00578925
Lama5	16776	-0.648415	0.000104036	0.010614
Mir24-2	723960	-0.648335	0.000136547	0.0117851
Fosl1	14283	-0.644839	6.12e-05	0.00763049
Slc20a1	20515	-0.640376	3.66e-05	0.0055615
Utp14b	195434	-0.639508	6.97e-05	0.00844382
Snord55	100216533	-0.632567	0.000254856	0.0173591
Rasd1	19416	-0.621653	7.88e-05	0.00904324
Pim3	223775	-0.62043	3.53e-08	7.42e-05
Junb	16477	-0.615	5.2e-06	0.0016282
Mir23a	387216	-0.613594	0.000123697	0.0112047
Dusp1	19252	-0.611364	0.000178249	0.0136128
Cd244	18106	-0.610513	0.000267665	0.0179407
Fosb	14282	-0.61017	0.000433237	0.0248147
Arl4d	80981	-0.602383	0.00029397	0.0192181
Nos2	18126	-0.599329	0.000557485	0.0287905
Grasp	56149	-0.596245	8.17e-05	0.00919078
Ier2	15936	-0.593218	4.39e-05	0.00607709
Smad6	17130	-0.592317	0.000231921	0.0160574
Jun	16476	-0.59136	9.96e-05	0.0104628
Cdk14	18647	-0.591279	0.000526294	0.0278256
Mir1190	100316805	-0.589042	0.000660083	0.0320181
Rnf39	386454	-0.588814	3.36e-05	0.00515669
Egr3	13655	-0.583713	0.000731896	0.0330194
Fos	14281	-0.582839	6.46e-06	0.00184904
Id1	15901	-0.580748	1.41e-05	0.00323236
Egr1	13653	-0.571632	8.48e-05	0.00937662
Rps27	57294	-0.570016	0.00023591	0.0162443
Sec31b	240667	-0.566805	0.000393657	0.0233984
Cul9	78309	-0.564731	9.69e-05	0.0102571
Jund	16478	-0.56426	2.8e-05	0.00477031
Nr4a3	18124	-0.563453	0.000829747	0.035086
Srf	20807	-0.561088	5.58e-07	0.000573277
Sytl3	83672	-0.55987	0.000431031	0.024801
Id3	15903	-0.55961	0.000117639	0.0112047
8430408G22Rik	213393	-0.558799	0.00117507	0.0421853
Spsb1	74646	-0.558677	0.0011707	0.0421485
Osgin1	71839	-0.558644	4.2e-05	0.00594703
Abcg5	27409	-0.557554	7.67e-05	0.00895197
Kcnf1	382571	-0.553688	0.000518138	0.0277165
Slc2a5	56485	-0.551607	0.000945995	0.037597
Zyx	22793	-0.551544	6.9e-07	0.000573277
Pck1	18534	-0.547391	5.57e-05	0.00720609
Plk2	20620	-0.547074	4.42e-06	0.0015904
Ubald1	207740	-0.543938	0.00106824	0.0399434
Efcab4b	381812	-0.543727	0.000168778	0.0131282
Zc3h12a	230738	-0.543023	0.000160633	0.0127304
Tob1	22057	-0.542451	6.25e-08	9.85e-05
Mov10	17454	-0.541126	0.000107382	0.0106974
Usp2	53376	-0.540623	7.4e-05	0.00879142
Tmem191c	224019	-0.538092	0.000972154	0.0382816
Btg2	12227	-0.53748	4.28e-05	0.00598845
Hes2	15206	-0.536457	0.000278131	0.0183493
Mirlet7b	387245	-0.535917	0.00150968	0.0457168
Mroh6	223645	-0.533226	0.00143892	0.0452394
Hoxb4	15412	-0.532867	0.000598706	0.0299484
Irs2	384783	-0.532276	0.00138424	0.0450679
Rab11fip4	268451	-0.5319	5.84e-05	0.00743371
Sned1	208777	-0.531891	0.00148058	0.0457168
Abcc6	27421	-0.529573	0.00100867	0.0389768
Scarf1	380713	-0.529322	0.00130041	0.0442505
Mir1938	100316693	-0.527477	0.000775626	0.0340554
Extl1	56219	-0.525684	0.00140307	0.0452176
Lbh	77889	-0.518946	0.000171951	0.013293
Cbx8	30951	-0.51713	0.00155342	0.0458424
Pik3cd	18707	-0.516441	0.00154554	0.0457168
Cish	12700	-0.513967	0.000757688	0.0336461
Klhl21	242785	-0.511679	7.16e-05	0.00859036
2610035D17Rik	72386	-0.509841	0.000812688	0.0346329
Sox21	223227	-0.509429	5.6e-05	0.00720609
Aspg	104816	-0.508003	0.00176454	0.0481178
Safb2	224902	-0.502748	0.00107727	0.0400432
Dnajb1	81489	-0.501559	0.000820506	0.0348121
Unkl	74154	-0.500161	0.000316626	0.0200493
Dnaja1	15502	-0.499547	0.0014247	0.0452394
Tns4	217169	-0.499003	0.000142089	0.0119588
Mylip	218203	-0.498284	0.00137888	0.0450679
Fgfr3	14184	-0.498043	0.000570923	0.0292447
Midn	59090	-0.497904	0.000132445	0.0115899
Park2	50873	-0.49527	0.00142471	0.0452394
Slc25a25	227731	-0.49508	2.16e-05	0.00418779
Crocc	230872	-0.494978	0.00153177	0.0457168
Zfp36	22695	-0.493051	0.000126896	0.0112607
Rab37	58222	-0.491164	0.00162505	0.0467517
Abca1	11303	-0.487394	0.00187066	0.0493366
Zfp574	232976	-0.487214	0.000174032	0.0133718
0610005C13Rik	71661	-0.481742	0.00161855	0.0466712
Map4k2	26412	-0.480427	0.00121425	0.0432225
Abcg8	67470	-0.478745	0.000733707	0.0330194
Rasa4	54153	-0.47779	0.00110658	0.0407719
Hoxb6	15414	-0.473459	0.00134837	0.044658
Nfkbiz	80859	-0.471043	0.000303386	0.0195713
Safb	224903	-0.470715	0.00113344	0.0412789
Rusc2	100213	-0.469863	0.00143521	0.0452394
Pou6f1	19009	-0.465096	0.00174912	0.0479145
Pcbp4	59092	-0.462054	0.000731109	0.0330194
Snora28	100316932	-0.460788	0.000198884	0.014742
Rarg	19411	-0.459887	0.000975707	0.0383018
1810011O10Rik	69068	-0.459121	2.61e-05	0.0047692
Spry1	24063	-0.458879	0.000500883	0.0273159
Cxcl16	66102	-0.45878	0.000219942	0.01541
Baiap2l2	207495	-0.458222	0.000938226	0.037597
Gfod1	328232	-0.456466	0.00173663	0.0478091
Nid2	18074	-0.456416	0.000294349	0.0192181
Snora78	100306952	-0.456406	0.00138035	0.0450679
Foxo3	56484	-0.455309	0.00101455	0.0389768
Trappc9	76510	-0.454155	0.000124487	0.0112047
Cul7	66515	-0.451635	0.00070565	0.0327026
Smad7	17131	-0.446685	0.00181489	0.0486584
Per1	18626	-0.44622	0.00101208	0.0389768
Ace	11421	-0.445842	0.00133326	0.0444455
Osr2	107587	-0.443846	0.00102296	0.0391801
Klc1	16593	-0.441689	0.000945055	0.037597
Zrsr1	22183	-0.44161	0.00100827	0.0389768
Mark4	232944	-0.441317	0.00160166	0.0464603
Ppp4r1l-ps	100043911	-0.436545	0.00166491	0.0472076
Zfp316	54201	-0.435376	0.001768	0.0481178
Shroom3	27428	-0.429233	0.00167374	0.0472076
Pkhd1	241035	-0.423744	0.00132104	0.0442723
Gtpbp6	107999	-0.420135	0.00042714	0.0246899
Igsf9	93842	-0.419064	0.00127044	0.0439802
Mepce	231803	-0.418664	0.000303372	0.0195713
Aim1l	230806	-0.418359	0.000696501	0.032506
Dll4	54485	-0.417181	0.00169487	0.0473222
Tob2	57259	-0.415237	0.000902317	0.0366777
Cnnm3	94218	-0.414317	0.000360543	0.0218423
Trib1	211770	-0.413206	0.000448729	0.0255857
Ssbp3	72475	-0.412404	0.00135027	0.044658
Brf1	72308	-0.412093	0.000941985	0.037597
Zfp36l2	12193	-0.410123	0.000257037	0.0174136
Gm20199	100504377	-0.409873	0.00157145	0.045944
Hkdc1	216019	-0.409337	0.000784538	0.0341158
Ppara	19013	-0.408807	0.000989845	0.0387361
Ccnl1	56706	-0.405634	0.00139375	0.0451482
Fam98c	73833	-0.399035	0.00052776	0.0278256
Errfi1	74155	-0.393797	2.98e-05	0.00487566
Klf4	16600	-0.389173	3.18e-05	0.0050792
Itpkc	233011	-0.386324	0.000220126	0.01541
Mllt6	246198	-0.386023	0.000690528	0.032506
Csrnp2	207785	-0.38504	0.00147525	0.0457168
Lats2	50523	-0.382558	0.00154051	0.0457168
Hexdc	238023	-0.381117	0.00114454	0.0414436
Tnip1	57783	-0.378674	0.00113739	0.0413034
C2cd2l	71764	-0.37401	0.000705906	0.0327026
Tnfaip3	21929	-0.37257	0.00160493	0.0464603
Arl4a	11861	-0.37058	0.000107814	0.0106974
Lzts3	241638	-0.365923	0.000871231	0.0358547
Cldn23	71908	-0.358482	0.000505258	0.0273252
Batf2	74481	-0.355602	0.00174148	0.0478091
Ppp1r37	232947	-0.35542	0.000118831	0.0112047
Itpr3	16440	-0.352058	0.00080775	0.0346329
BC021891	234878	-0.352021	0.00113203	0.0412789
Efcab4a	213573	-0.345287	0.00157054	0.045944
Nfkbia	18035	-0.343489	0.000453587	0.0257461
Jakmip1	76071	-0.342789	0.00111709	0.0410391
Brd2	14312	-0.342269	0.000500457	0.0273159
Trim8	93679	-0.337409	0.000758313	0.0336461
Hnf1a	21405	-0.332551	0.00175473	0.0479638
Capn9	73647	-0.32934	0.000882594	0.0360333
1110038B12Rik	68763	-0.325029	0.000379107	0.0227482
Slc26a2	13521	-0.32259	0.000688095	0.032506
Cyth2	19158	-0.311591	0.000599752	0.0299484
Map4k5	399510	-0.309186	0.00181896	0.0486638
Efnb1	13641	-0.300805	0.000193496	0.0144275
Pkn1	320795	-0.29304	0.00188499	0.0495881
Wwp2	66894	-0.290295	0.00179803	0.048309
Gata6	14465	-0.289471	0.00106168	0.0398162
Sema3b	20347	-0.283383	0.00100281	0.0389768
Tesk1	21754	-0.279146	0.00148919	0.0457168
Zbtb7b	22724	-0.27203	1.6e-05	0.00348268
Sema4a	20351	-0.264079	0.00168192	0.0472076
Sfxn1	14057	0.301527	0.000129734	0.011432
Scarb1	20778	0.307908	0.000867064	0.0358225
Mrpl1	94061	0.308301	0.00146896	0.0457168
Txndc12	66073	0.312168	0.00110476	0.0407719
Iigp1	60440	0.316698	0.00183058	0.0486649
Atp1b3	11933	0.317834	0.000775645	0.0340554
Snx24	69226	0.318558	0.00146634	0.0457168
Tmx3	67988	0.318992	0.00178089	0.0481904
Erap1	80898	0.319945	0.00143965	0.0452394
Marcks	17118	0.32089	0.00138769	0.0450679
Twsg1	65960	0.321029	0.000497191	0.0273159
Actl6a	56456	0.325551	0.000710813	0.0328094
Mpp7	75739	0.32794	0.000716027	0.0329294
Ftsj1	54632	0.332876	0.00150969	0.0457168
Cbx5	12419	0.334395	0.00127493	0.0440148
Clcc1	229725	0.334965	0.00141235	0.045224
Med19	381379	0.337001	0.00126381	0.0439802
Arl5a	75423	0.337047	0.00122201	0.0433764
Magt1	67075	0.341599	0.00104964	0.0396003
Ecd	70601	0.344093	0.00156949	0.045944
Fkbp1a	14225	0.349849	0.0017227	0.0476059
Lmbrd2	320506	0.352486	0.00132833	0.0443987
Ide	15925	0.353059	7.48e-05	0.00880841
Bzw2	66912	0.354386	0.00147679	0.0457168
Dkc1	245474	0.363467	0.000790568	0.0342335
Uchl5	56207	0.365221	0.000375992	0.0226693
Rps6ka3	110651	0.368884	0.00152414	0.0457168
Hars	15115	0.371284	0.000605683	0.0300481
Golt1b	66964	0.372281	0.00164506	0.047128
Hsdl2	72479	0.372898	0.000945167	0.037597
Nucks1	98415	0.376519	0.00178513	0.0481904
Alg10b	380959	0.378678	0.00178979	0.0481904
Plch1	269437	0.38149	0.00142612	0.0452394
Ddc	13195	0.381937	0.000623702	0.0305808
Crot	74114	0.384035	0.00138332	0.0450679
Pdia6	71853	0.385079	0.000573394	0.0292524
Vrk1	22367	0.385843	0.000725595	0.033008
Nudcd1	67429	0.387317	0.00127913	0.0440392
1600002K03Rik	69770	0.389311	0.000694439	0.032506
Smc4	70099	0.390159	0.00185325	0.0490606
Polr2i	69920	0.391406	0.00157791	0.046026
Ten1	69535	0.391839	0.000311603	0.0198308
2310009A05Rik	66364	0.393035	0.00169688	0.0473222
Ndufa3	66091	0.393535	0.00138354	0.0450679
Gjb1	14618	0.393612	0.00154098	0.0457168
Rbms1	56878	0.394577	0.000488333	0.0271078
Zbtb33	56805	0.395195	0.000123859	0.0112047
Nudt5	53893	0.395558	0.00165666	0.0472076
Rpe	66646	0.396379	0.000238437	0.0163291
Lrrc59	98238	0.398274	0.00171762	0.0476059
Ctsh	13036	0.398362	8.72e-05	0.00955034
Tmem223	66836	0.39878	0.00166998	0.0472076
Ssr1	107513	0.398988	0.000873533	0.0358547
Rpn1	103963	0.39918	0.00020484	0.0147497
Dbi	13167	0.400145	0.000520563	0.0277165
Tars	110960	0.401621	0.00182764	0.0486649
Thyn1	77862	0.401669	0.00166506	0.0472076
Acat2	110460	0.403528	0.000596663	0.0299484
D17Wsu104e	28106	0.4051	0.000723351	0.033008
Rars	104458	0.406097	0.0015071	0.0457168
Farsb	23874	0.409303	0.000781252	0.0341158
Cstf2	108062	0.415183	0.000304419	0.0195713
Wars	22375	0.417995	0.00131554	0.0442505
Psmd6	66413	0.418429	0.00130206	0.0442505
Uchl3	50933	0.420971	0.00120678	0.0430781
Psma1	26440	0.423702	0.00126804	0.0439802
Ndufs8	225887	0.424375	0.00130475	0.0442505
Ranbp1	19385	0.427043	0.00149321	0.0457168
Serpinb5	20724	0.428104	0.000846904	0.0354546
Nhp2l1	20826	0.428329	0.00100897	0.0389768
Hist1h1e	50709	0.430889	4.48e-05	0.00613062
Ost4	67695	0.433423	0.000628803	0.0307114
Eri1	67276	0.437151	1.95e-05	0.00396329
Gatm	67092	0.438123	0.000540842	0.0282786
Crls1	66586	0.439551	0.00104724	0.0396003
Pnpt1	71701	0.43971	0.000126628	0.0112607
Fam122b	78755	0.443872	0.00141404	0.045224
Akip1	57373	0.445387	0.000951537	0.037597
Ssr4	20832	0.445483	0.00170121	0.0473222
Stmn1	16765	0.445789	0.000392071	0.0233984
Ppil1	68816	0.446836	0.000611048	0.0301954
Steap2	74051	0.447493	0.000751976	0.0336461
Ireb2	64602	0.44755	0.000104142	0.010614
Aadac	67758	0.449009	0.00116343	0.0420067
Ndufa12	66414	0.450453	0.00178647	0.0481904
Dhfr	13361	0.451947	0.000765975	0.0338668
Spcs3	76687	0.452879	0.00112859	0.0412789
Thg1l	66628	0.454921	0.00164935	0.047128
Lacc1	210808	0.455617	0.000461273	0.026065
Pbx3	18516	0.456402	0.00160754	0.0464603
Mrps28	66230	0.459256	0.00129922	0.0442505
2017-09-15	93684	0.45964	0.00151555	0.0457168
Snrpa1	68981	0.459828	0.000228299	0.0158939
Slc35a1	24060	0.459914	0.000938066	0.037597
Tmem194b	227094	0.460237	0.00156789	0.045944
Hn1l	52009	0.46207	0.0005556	0.0287905
H2afz	51788	0.46326	0.00164722	0.047128
Wbp5	22381	0.463388	0.00130434	0.0442505
Ndc1	72787	0.463579	0.00125313	0.0439802
Cops5	26754	0.463822	0.000596476	0.0299484
Hddc2	69692	0.465935	0.000695833	0.032506
Slirp	380773	0.468639	0.0016989	0.0473222
Dut	110074	0.468803	0.00118411	0.0423892
Mbnl3	171170	0.469293	1.35e-05	0.00320947
Snrpd2	107686	0.471548	0.00141366	0.045224
2700029M09Rik	72612	0.471709	0.000623065	0.0305808
Nars	70223	0.472165	0.00143463	0.0452394
Galnt3	14425	0.474416	0.00131217	0.0442505
Insl5	23919	0.47487	0.00168071	0.0472076
Rps27l	67941	0.474978	0.00147338	0.0457168
Megf9	230316	0.47673	0.00126882	0.0439802
Agr2	23795	0.478064	0.00173893	0.0478091
Ran	19384	0.478517	0.000785142	0.0341158
Otc	18416	0.478666	0.00189968	0.0498704
Abce1	24015	0.480501	0.000273375	0.0182265
Psmd14	59029	0.480699	0.000546963	0.0284805
Memo1	76890	0.481891	0.000101354	0.010555
Guca2b	14916	0.482717	0.000134599	0.0116971
Vnn1	22361	0.483647	0.000144272	0.0119588
Shmt2	108037	0.484724	0.00107636	0.0400432
Rad18	58186	0.485359	0.000502919	0.0273159
Mgst1	56615	0.485385	0.00187151	0.0493366
Nap1l1	53605	0.485414	0.00035759	0.0218423
Nhp2	52530	0.486356	0.000865111	0.0358225
Prim2	19076	0.486929	0.00153335	0.0457168
Ssr2	66256	0.487942	0.000139995	0.0119588
Snrpe	20643	0.48955	0.00125585	0.0439802
H2afx	15270	0.494124	0.00124726	0.0439802
Mrpl35	66223	0.49451	0.000118191	0.0112047
Cldn2	12738	0.495433	0.000883604	0.0360333
Hist1h4h	69386	0.49815	0.000153376	0.0122322
Ifitm2	80876	0.499822	0.00104589	0.0396003
Atp5g1	11951	0.499824	0.000951784	0.037597
Tacc3	21335	0.500678	0.00160129	0.0464603
Ostc	66357	0.500965	0.000859358	0.0357385
Hist2h4	97122	0.501278	2.89e-05	0.00480738
Alpi	76768	0.501394	0.00137527	0.0450679
Ido1	15930	0.502289	0.00124018	0.0438974
Pmepa1	65112	0.50593	0.000204464	0.0147497
Prorsd1	67939	0.507066	0.000568677	0.0292447
Insc	233752	0.507654	0.00177735	0.0481904
Fbxo5	67141	0.508828	0.00149408	0.0457168
Prdx1	18477	0.509186	0.000418705	0.0244264
Creb3l3	208677	0.510393	0.00151272	0.0457168
Tmed5	73130	0.510784	0.000406923	0.0239609
Nts	67405	0.514703	0.00131115	0.0442505
Enpp1	18605	0.514714	0.00014565	0.0119588
Rfc3	69263	0.515103	0.000105668	0.0106522
Gtf2h5	66467	0.516299	0.000104447	0.010614
Spdl1	70385	0.518695	0.00140226	0.0452176
Rpa2	19891	0.519927	0.000599797	0.0299484
Hist1h4n	319161	0.520816	0.000277222	0.0183493
Ndufa4	17992	0.52334	0.000681732	0.032417
Angptl4	57875	0.527316	0.000796084	0.0343543
Mis18a	66578	0.529054	0.000153374	0.0122322
Mcm6	17219	0.529949	0.000755567	0.0336461
Gins2	272551	0.530139	0.00183025	0.0486649
Slc16a12	240638	0.530676	0.000853954	0.0356314
Rrm1	20133	0.531419	0.000662124	0.0320181
Trim59	66949	0.532208	0.000538146	0.0282549
Gsg2	14841	0.532354	0.000665704	0.0320181
6720489N17Rik	211378	0.533347	0.00172274	0.0476059
Chaf1b	110749	0.533987	0.00152916	0.0457168
Hist3h2bb-ps	382522	0.534427	0.00185066	0.0490606
Cyp2c66	69888	0.534454	0.00152272	0.0457168
Hist4h4	320332	0.537921	0.000839935	0.0352801
Birc5	11799	0.53947	0.00149657	0.0457168
Cep55	74107	0.539593	0.00126155	0.0439802
Mgll	23945	0.541034	0.000518629	0.0277165
Cdkn2c	12580	0.541763	0.000356011	0.0218423
Tac1	21333	0.542876	0.000665721	0.0320181
Etv4	18612	0.544058	0.00151278	0.0457168
Fancb	237211	0.544176	0.00168211	0.0472076
Zfp367	238673	0.544276	0.000266605	0.0179407
Hist1h3c	319148	0.546129	0.00154399	0.0457168
Chek2	50883	0.550233	2.37e-06	0.00109031
Hist1h4b	326620	0.550968	0.000213484	0.0152847
Gja1	14609	0.551635	0.00133847	0.0445015
Plk4	20873	0.552805	0.000672864	0.0321165
Psat1	107272	0.552956	0.000202751	0.0147497
Slfn9	237886	0.553435	0.000813534	0.0346329
Tpx2	72119	0.555001	0.00103133	0.0393813
Ccnb1	268697	0.555897	0.00131687	0.0442505
Kif20a	19348	0.557259	0.000808485	0.0346329
Dbf4	27214	0.557443	0.000115682	0.0112047
Ankrd22	52024	0.557766	0.00109411	0.0405498
Hist2h2ac	319176	0.55833	0.000123854	0.0112047
Acsm3	20216	0.558331	0.000166166	0.0130866
Rfc4	106344	0.56246	0.000215777	0.0153616
Ptgr1	67103	0.562461	0.0001916	0.0144275
Ncapg	54392	0.562968	0.0010394	0.0395692
Hmmr	15366	0.563158	0.00105619	0.0397285
E2f2	242705	0.563438	0.000916244	0.0371241
Sgol2	68549	0.564488	0.000201817	0.0147497
Nme1	18102	0.564788	0.000120999	0.0112047
Aldh18a1	56454	0.565413	0.000414325	0.0242833
Fut9	14348	0.565577	1.55e-05	0.00342716
Reg4	67709	0.566074	0.000724902	0.033008
Tk1	21877	0.566124	0.000669828	0.0320932
Tubb5	22154	0.567637	0.000142433	0.0119588
Igsf23	70080	0.568251	5.43e-06	0.0016282
Prim1	19075	0.568523	0.000327693	0.0206463
Fen1	14156	0.573529	0.000355006	0.0218423
Hist1h3d	319149	0.577366	0.000420783	0.0244345
Cenpk	60411	0.578112	0.000121428	0.0112047
Top2a	21973	0.579134	0.000521292	0.0277165
Nop10	66181	0.586925	0.000111411	0.0108829
Zdhhc2	70546	0.587306	5.03e-05	0.00667202
Ncapg2	76044	0.587588	0.000466238	0.0262279
Nmral1	67824	0.588122	0.000218697	0.01541
Melk	17279	0.58927	0.000493669	0.0272839
Gpx2	14776	0.589637	0.000339657	0.0212936
Cenpp	66336	0.592062	0.000397989	0.0235449
Kif11	16551	0.592327	0.000484086	0.026991
Smc2	14211	0.593271	0.00015098	0.0121955
Hist1h1d	14957	0.594303	3.31e-05	0.00514211
Hist1h2af	319173	0.594351	0.000359348	0.0218423
Nuf2	66977	0.595951	0.000601298	0.0299484
Hist1h2be	319179	0.598766	6.61e-05	0.00815242
Hist1h3e	319151	0.599791	2e-05	0.00399138
Hist1h2ak	319169	0.600551	0.00014692	0.0119588
Prdx4	53381	0.601063	0.000354119	0.0218423
Oip5	70645	0.607407	0.000468342	0.0262292
Mad2l1	56150	0.613346	0.000168441	0.0131282
Hist1h4k	319160	0.614284	0.000108696	0.0107006
Fignl1	60530	0.619693	0.000352625	0.0218423
Shcbp1	20419	0.621477	0.000307741	0.0196845
Hist1h2ac	319164	0.6218	3.24e-05	0.00510645
Spc25	66442	0.624773	0.000192773	0.0144275
Trf	22041	0.626351	2.21e-05	0.00422456
Trip13	69716	0.627536	2.14e-05	0.00418779
Hist1h4j	319159	0.631398	2.77e-05	0.00477031
Hist1h2bp	319188	0.639923	0.000188469	0.0143066
Hist1h3a	360198	0.641085	8e-05	0.00908015
Hist2h3b	319154	0.641847	6.02e-05	0.00758933
Cenph	26886	0.643078	7.89e-05	0.00904324
Ska1	66468	0.644847	0.000202194	0.0147497
Hist1h2bg	319181	0.645218	4.57e-05	0.00619212
Cdk1	12534	0.645301	0.000143634	0.0119588
Spc24	67629	0.647428	8.27e-05	0.00922573
Hist1h2ad	319165	0.649887	0.000147101	0.0119588
Lpo	76113	0.649915	0.000123608	0.0112047
Asf1b	66929	0.652349	9.16e-05	0.00987014
Rrm2	20135	0.656957	0.000140586	0.0119588
Hist1h2bf	319180	0.659031	5.3e-05	0.00696327
Hist1h3i	319153	0.665146	2.31e-05	0.00428166
Bglap3	12095	0.668794	5.55e-07	0.000573277
Hist1h2an	319170	0.677467	9.49e-05	0.0101305
Hist1h2ag	319167	0.693022	6.66e-05	0.00815242
Mastl	67121	0.698167	8.64e-06	0.00236801
Hist1h2ae	319166	0.704611	3.81e-05	0.00561696
Hist1h4f	319157	0.706157	1.4e-05	0.00323236
Hist1h1b	56702	0.706799	3.16e-05	0.0050792
Ercc6l	236930	0.710143	3.82e-05	0.00561696
Hist1h4a	326619	0.710891	1.54e-05	0.00342716
Steap1	70358	0.716149	1.06e-05	0.00267405
Cst6	73720	0.719424	1.33e-05	0.00320947
Arg2	11847	0.722379	4.69e-06	0.0016282
Cenpq	83815	0.725642	9.62e-06	0.00247669
Hist1h2ab	319172	0.726746	1.87e-05	0.00386854
Fam111a	107373	0.727005	2.69e-05	0.00477031
Stx19	68159	0.727676	2.77e-05	0.00477031
Clhc1	69885	0.728	2.68e-05	0.00477031
B3galt2	26878	0.731936	1.83e-06	0.00100331
Hist1h3f	260423	0.73804	3.29e-06	0.00128309
Rad51ap1	19362	0.742988	1.29e-05	0.00318296
Hist1h3h	319152	0.749004	8.99e-06	0.00240931
Hist1h2bh	319182	0.755619	6.77e-06	0.00189598
Hist1h2bl	319185	0.756349	5.86e-06	0.0017178
Gcg	14526	0.76239	8.37e-07	0.00058419
Cenpw	66311	0.765164	9.63e-06	0.00247669
Hist1h2bj	319183	0.776193	3.52e-06	0.00130465
Hist1h2bk	319184	0.784684	4.8e-06	0.0016282
Hist1h2ai	319191	0.793891	1.01e-06	0.000638126
Hist1h2bm	319186	0.795864	3.36e-06	0.00128309
Esco2	71988	0.796806	3.29e-06	0.00128309
Hist1h2bn	319187	0.802804	5.02e-07	0.000573277
2810417H13Rik	68026	0.805201	2.26e-06	0.00109031
Hist1h3b	319150	0.811178	2.24e-06	0.00109031
Hist1h2bb	319178	0.812209	1.13e-06	0.000678513
Hist1h1a	80838	0.812676	1.27e-06	0.000728759
Hist2h2bb	319189	0.820689	7.28e-07	0.000573277
Pbk	52033	0.858851	6.2e-07	0.000573277
Hist1h3g	97908	0.879867	3.73e-07	0.00052285
Lyz1	17110	1.03734	2.37e-09	9.97e-06

## Sheet: Upstream regulators
Table S5B. Upstream regulators of differentially expressed genes in aged obese mice
Upstream Regulator	p-value of overlap	Target molecules in dataset
TP53	3.17e-21	ACE,ACTL6A,ASF1B,ATF3,BIRC5,BTG2,CCNB1,CCNL1,CDK1,CEP55,CHEK2,CRACR2B,DBF4,DBI,DHFR,DUSP1,DUSP5,DUT,EGR1,EGR3,FEN1,FIGNL1,FKBP1A,FOS,FOSL1,FOXO3,GATM,H2AFX,HBEGF,Hist1h1b,HIST2H4B,HMMR,ID1,ID3,JUNB,KLHL21,LAMA5,LATS2,let-7,LYZ,MAD2L1,MAP4K2,MAPK12,MCM6,mir-23,mir-24,MIS18A,NCAPG,NFKBIA,NID2,NME1,NOS2,NUDT5,OSGIN1,PARK2,PBK,PCBP4,PCLAF,PDIA6,PLK2,PMEPA1,PRIM1,PSMA1,RAD51AP1,RFC3,RFC4,RPN1,RPS27L,R…
E2F4	2.14e-19	ASF1B,BRD2,CBX5,CDK1,CDKN2C,CHEK2,DBF4,DHFR,DUT,E2F2,FEN1,H2AFX,H2AFZ,HIST1H3D,HMMR,ID3,MAD2L1,MCM6,PCLAF,PRIM2,PSAT1,RAD51AP1,RFC3,RFC4,RRM1,RRM2,SMC2,SMC4,STMN1,TK1,TOP2A
E2F1	1.72e-17	ATP5G1,BGLAP,BIRC5,CBX5,CCNB1,CDK1,CDKN2C,CHEK2,DBF4,DHFR,DUSP1,DUT,EGR1,FEN1,FOS,Gcg,HIST1H4H,ID3,IRS2,let-7,MCM6,mir-23,mir-24,PCLAF,PLK2,PRIM2,PSAT1,RAN,RFC3,RFC4,RRM1,RRM2,SAFB,SMC4,THBS1,TK1,TOP2A,VRK1,ZFP36
NUPR1	2.21e-16	ATF3,CROT,CYR61,DUSP5,ERCC6L,FAM111A,FOXO3,HBEGF,HIST1H2AB,HIST1H2AJ,HIST1H2AL,HIST1H2AM,HIST1H2BB,HIST1H2BM,HIST1H3A,HIST1H3B,HIST1H3E,HIST1H3F,HIST1H3J,HIST1H4L,HIST2H3A,HIST2H3D,IRS2,ITPR3,KIF11,KIF20A,KLF4,MEGF9,MGLL,NUCKS1,PLK3,PPP1R15A,RBMS1,RUSC2,SAFB,SHCBP1,SHROOM3,SPC24,SPC25,SPDL1,SRF,TESK1,THG1L,TNIP1,TOB1,TRIB1
CREB1	4.52e-16	ABCA1,ARC,ATF3,BIRC5,BTG2,CCNB1,CIART,CSRNP1,CYR61,EGR1,EGR2,ERRFI1,FOS,FOSB,IRS2,JUNB,KLF4,MCM6,MIDN,NOS2,NR4A1,NR4A2,NR4A3,PER1,PPP1R15A,Sik1
CREM	4.56e-16	ABCA1,ACE,ARC,ATF3,BTG2,CIART,CSRNP1,EGR1,EGR2,ERRFI1,FOS,IRS2,JUNB,Marcks,MIDN,NOS2,NR4A1,NR4A2,PER1,PPP1R15A,Sik1,SMC4,THBS1
E2F3	3.34e-12	BIRC5,CCNB1,CDK1,DHFR,E2F2,HIST1H2BG,HIST1H2BN,HIST1H3D,HIST1H3E,HIST1H4B,let-7,MAD2L1,mir-23,mir-24,NCAPG2,NUCKS1,PCLAF,RRM2,THBS1,TK1,TPX2
PPARA	1.82e-10	AADAC,ABCA1,ACAT2,ACTA1,ANGPTL4,CCNB1,CDK1,CDKN2C,CHAF1B,CROT,CYP2C9,DBI,FOS,H2AFX,H2AFZ,KIF20A,let-7,MAD2L1,MGLL,MGST1,NFKBIA,NOS2,PCK1,PPARA,PTGR1,SCARB1,SCD,SMC2,SMC4,TOP2A,UCHL5,VNN1
ELK4	2.62e-10	EGR1,EGR2,EGR3,FOSL1,JUNB,NR4A1,SRF
YY1	4.13e-10	ABCE1,ACTA1,BGLAP,BIRC5,BTG2,CCNB1,CDKN2C,CENPH,FEN1,FOS,H2AFX,HOXB4,KIF11,KIF20A,let-7,MAD2L1,MCM6,PPP1R15A,RAD18,RAD51AP1,SFXN1,TACC3,TOP2A
MEF2D	8.64e-10	ACTA1,EGR2,FOS,FOSB,JUN,JUNB,JUND,KLF2,MCM6,NR4A1,ZFP36
MEF2C	1.58e-09	ACTA1,ATF3,BGLAP,EGR2,FOS,FOSB,JUN,JUNB,JUND,KLF2,NR4A1,ZFP36
FOXO1	5.82e-09	ANGPTL4,BIRC5,CCNB1,CDK1,CDKN2C,EGR1,EGR2,FOS,FOSB,IRS2,JUNB,KIF11,KLF2,KLF4,NCAPG,NDUFA12,NDUFA4,PBK,PCK1,SCARB1,SCD,SERPINB5,SPC25,THBS1
E2f	2.23e-08	CBX5,CCNB1,CDK1,E2F2,GINS2,GOLT1B,HIST1H2AB,HIST1H2AG,HIST1H3B,HIST2H4A,MCM6,OIP5,RRM2,TPX2
JUN	2.31e-07	CD244,CDK1,DUSP1,DUSP5,FOSL1,GJA1,IRS2,JUN,JUNB,NFKBIA,NFKBIZ,NOS2,NR4A1,NTS,PRDX1,RARG,SCD,SERPINB5,SMAD7,ZFP36
E2F6	3.96e-07	CBX5,CHEK2,E2F2,GINS2,GJA1,PCLAF,RAD51AP1,RFC4,RPA2,RRM2
ATF4	7.8e-07	ABCA1,ABCG5,ABCG8,ATF3,BGLAP,JUN,KLF4,MGST1,NARS,NID2,PCK1,PSAT1,SHMT2,WARS
MYC	8.11e-07	ACTA1,ALDH18A1,BZW2,CBX4,CCNB1,CDK1,CST6,CYP2C9,CYTH2,DKC1,DUSP1,DUSP5,EGR1,GATA6,GJA1,HIST2H4A,ID1,JUN,KLF4,let-7,MAD2L1,MCM6,mir-23,mir-24,NAP1L1,NFKBIA,PPARA,RARS,RRM2,SEMA4A,SFXN1,SHMT2,SNRPD2,THBS1,TOB1,TWSG1
ESR1	1.94e-06	ABCG5,ABCG8,ACE,BIRC5,C8orf4,CDK1,CLDN2,EGR1,FOS,FOSL1,GJB1,HIST1H4C,ID1,JUN,MAD2L1,MAPK12,NCAPG,NOS2,PBK,PLK4,SCARB1,SEMA3B,SERPINB5,SMAD6,SMC4,TNFAIP3,UBALD1,ZNF367
NR3C1	3.81e-06	ABCA1,ANGPTL4,BGLAP,BRD2,CBX4,CSRNP1,CSRNP2,CYR61,DBI,DUSP1,DUT,EGR1,ERRFI1,FOS,FOXO3,IER2,JUN,JUND,NFKBIA,NOS2,PCK1,PER1,PIK3CD,PIM3,PLK2,PPP1R15A,PTGR1,SCARB1,TAC1,THBS1,TNFAIP3,TNS4
REL	4.13e-06	DHFR,DUT,EGR2,FOS,FOSL1,FOXO3,HBEGF,Iigp1,INSC,NFKBIA,NOS2,NR4A1,NR4A3,PCBP4,PLK2,PPP1R15A,TNFAIP3
SRF	4.72e-06	ACTA1,ARC,DUSP5,EGR1,EGR2,EGR3,FOS,FOSB,FOSL1,GTF2H5,IER2,JUNB,LBH,MGST1,NR4A1,NR4A2,RFC4,SRF
CREBBP	5.41e-06	BIRC5,CYR61,DDC,DHFR,DUSP1,EGR1,EGR2,EGR3,FOS,FOSB,JUN,JUND,KLF2,NR4A1,NR4A2,NR4A3,PCK1,RNF39,SPSB1,TNFAIP3,ZFP36L2
CCND1	6.04e-06	BIRC5,CDKN2C,CENPH,CENPK,CEP55,ERI1,ERRFI1,ESCO2,HIST1H4H,KIF11,KIF20A,MELK,PCLAF,RRM2,SPC25,TPX2,TRIP13,TUBB,ZNF367
MEF2A	8.39e-06	ACTA1,FOS,JUN,KLF2,NR4A1
NFATC3	1.03e-05	ATF3,EGR2,EGR3,FOS,JUN,mir-23
ELK1	1.62e-05	BRF1,EGR1,EGR2,FOS,FOSL1,JUNB,THBS1
ATF3	2.3e-05	ATF3,CDK1,ID1,JUN,PCK1,PPP1R15A,SERPINB5
FOS	3.61e-05	CD244,EGR1,FOS,FOSL1,GJA1,HMMR,IRS2,JUN,JUNB,MGST1,NR4A1,NTS,PKN1,PLK2,PMEPA1,RARG,SCD,SEMA3B,SMAD7,STMN1
FOXL2	4.7e-05	ATF3,FOS,NR4A3,OSR2,PPP1R15A,SMAD6,SPRY1,TNFAIP3
ATF2	6.81e-05	ATF3,DUSP1,DUSP5,JUN,NOS2,NTS,SERPINB5
NR1H3	9.23e-05	ABCA1,ABCG5,ABCG8,ARG2,MYLIP,NFKBIA,NOS2,SCARB1,SCD
NKX6-1	9.78e-05	Gcg,HNF1A,NR4A1,NR4A3
HNF4A	0.000141	ABCG5,ABCG8,CCNB1,CDK1,CLDN2,CYP2C9,EGR1,GATA6,GJB1,GPX2,HNF1A,MGST1,OTC,PCK1,PPARA,RARG,SCARB1,SCD,TF,ZFP36
AHR	0.000154	ACTL6A,ARG2,BTG2,BZW2,CCNB1,CDK1,CDKN2C,DHFR,FOS,FOSL1,JUNB,KLF2,NID2,PCK1,SCD,THBS1,TK1
MITF	0.000169	CCNB1,CENPH,CEP55,FOS,KIF20A,MCM6,NUF2,SPC24,SPC25,TACC3,TPX2
CEBPA	0.000198	ARG2,BTG2,DHFR,EGR2,FOS,GATA6,GJA1,HNF1A,ID1,IRS2,JUN,NR4A2,OTC,PCK1,PPARA,SCD,TAC1,THBS1,TRIB1
HIF1A	0.000243	ANGPTL4,CYR61,FOS,GATA6,GJA1,H2AFX,HIST1H2BK,HIST2H2AC,HIST2H4B,ID1,IRS2,JUN,NOS2,NUCKS1,PPARA,SMAD7,THBS1
WT1	0.000284	BTG2,CHAF1B,HBEGF,JUNB,JUND,KLF4,MGST1,NME1,NR4A2,SLC20A1,TARS,THBS1,WARS
MYBL2	0.000379	BIRC5,CBX4,CCNB1,CDK1,ID1
RB1	0.000416	BGLAP,BIRC5,CBX5,CCNB1,CDK1,DHFR,FOS,FOSL1,ID1,MCM6,NDUFA3,NDUFA4,NME1,PCLAF,RRM2,SAFB
TP63	0.000486	ACTL6A,AGR2,CDK1,CYR61,FGFR3,FOSL1,FOXO3,GPX2,HBEGF,ID3,MAD2L1,PNPT1,PPARA,SERPINB5,THBS1,TNS4
NR1H2	0.000507	ABCA1,ABCG5,ABCG8,ACE,NFKBIA,NOS2,SCARB1,SCD
RARA	0.000536	ABCA1,BIRC5,CDK1,EGR1,EGR2,EGR3,HIST1H4C,IDE,MAD2L1,NCAPG,PBK,PLK4,RASD1,SMC4,ZNF367
LYL1	0.000545	BTG2,EGR1,ID1,ID3
SMARCE1	0.000545	BGLAP,CCNB1,CDK1,FOS
FOXA2	0.000567	AGR2,DDC,Gcg,HNF1A,LYZ,NR4A2,PCK1,PPARA,RARG,SCD,TF
NFE2L2	0.000631	ATF3,CDKN2C,COPS5,FOXO3,GPX2,HNF1A,IDE,MGLL,MGST1,NARS,NOS2,PDIA6,PRDX1,PSAT1,PSMA1,PSMD14,RAN,RARS
ID2	0.000782	CCNB1,CDK1,CDKN2C,DUSP1,E2F2,EGR2,FOXO3,NR4A1,NR4A3,SMAD7,TF
EGR1	0.000805	ARC,ATF3,FOSL1,HBEGF,JUN,JUNB,JUND,LYZ,THBS1
CLOCK	0.000889	ANGPTL4,ID1,JUNB,KIF20A,NDUFA3,PER1,POU6F1,PPARA,SLC20A1,USP2
TAL1	0.000892	CCNB1,JUN,KIF20A,MELK,NCAPG,NFKBIZ,NR4A3,OIP5,RASD1,TNFAIP3,TOB1,ZC3H12A
RELA	0.000917	BIRC5,BTG2,CYP2C9,ERAP1,FOS,JUN,NFKBIA,NOS2,NR4A1,PLK3,SLC2A5,SMAD7,TAC1,TNFAIP3
HDAC9	0.00112	CCNB1,KLF2,NR4A1
HDAC1	0.00123	ARC,CCNB1,CDK1,DHFR,E2F2,EGR1,ID1,NFKBIA,PCK1,PRIM2,RRM2,TOP2A
NCOA6	0.00142	CYP2C9,FOS
CEBPB	0.00154	BGLAP,DHFR,FOS,HIST1H4B,IRS2,JUN,NOS2,PCK1,PPARA,PPP1R15A,RAD18,SCD,TAC1,TF,ZYX
HTT	0.00169	ABCA1,ACTA1,ATF3,CBX5,DNAJB1,DUSP5,EGR1,EGR2,FOS,FOSL1,GABRD,Gcg,JUN,KLF4,NDUFA12,NDUFA3,NR4A1,NR4A2,PER1,UCHL3,USP2
SP1	0.00172	ABCA1,ATF3,BGLAP,BIRC5,DBF4,DHFR,EGR1,FOSL1,GJA1,HBEGF,HIST2H4A,JUN,KLF4,Marcks,PCK1,SCARB1,SMAD7,TRIB1
SMAD7	0.00173	HBEGF,ID1,ID3,NFKBIA,SMAD7
CDKN2A	0.00177	BIRC5,CCNB1,CDK1,CDKN2C,EGR1,EGR2,FOS,H2AFX,JUN,MAD2L1
ID3	0.00195	CCNB1,CDK1,CDKN2C,DUSP1,E2F2,EGR2,FOXO3,NR4A1,NR4A3,SMAD7
SQSTM1	0.00215	HBEGF,JUN,NFKBIA,NOS2,PLK2
NFYB	0.00232	CCNB1,CDK1,RRM2,TOP2A
CDX1	0.00239	CLDN2,DDC,HOXB4,NTS,TAC1
ECSIT	0.00267	JUNB,NFKBIA,NR4A2,TNFAIP3
ATF1	0.00267	FOSL1,NOS2,NTS,THBS1
FOSL2	0.00267	ABCA1,BGLAP,FOSL1,NOS2
HNF1A	0.00293	AADAC,CLDN2,DDC,FUT9,GATM,GJB1,HNF1A,KIF20A,PCK1,PKHD1,Ppp4r1l-ps,RAB37,SEMA4A,TARS
TCF7L1	0.00307	ATF3,JUN,KLF4,SLC26A2
HDAC5	0.00349	KLF2,NR4A1,PPARA,SCD
TP73	0.0038	ATF3,BIRC5,CDK1,CYR61,DHFR,FEN1,FGFR3,FOXO3,KLHL21,LBH,LYZ,PLK2,STMN1,THBS1
FOXO3	0.00385	BIRC5,EGR1,EGR2,FOS,FOSB,JUNB,NFKBIA
NKX3-1	0.00389	BTG2,FOS,FOXO3,STEAP1,VNN1
KDM5B	0.00404	CCNB1,CDK1,FBXO5,HMMR,let-7,OIP5,PBK,TOP2A
PPARG	0.00408	ABCA1,ANGPTL4,ARL4D,BIRC5,FOSL1,IRS2,JUN,MGLL,MGST1,NOS2,NR4A1,PCK1,PPARA,SCARB1,SCD,TUBB,VNN1
HDAC4	0.00409	ARC,ATF3,CCNB1,FOS,KLF2,NR4A1,NR4A2
MDM2	0.00426	ATF3,FOXO3,LYZ,THBS1,TOP2A
THRB	0.00455	BTG2,CCNB1,DDC,FOS,FOSL1,ID1,JUN,NR4A1,PCK1,PER1
HINFP	0.00458	HIST2H4A,HIST2H4B
KIDINS220	0.00458	EGR1,FOS
URI1	0.00458	CCNB1,CDK1
ELK3	0.00458	EGR1,FOS
FOXM1	0.0046	ACE,BIRC5,CCNB1,CDK1,KIF20A,PLK4,STMN1
STAT3	0.00461	BIRC5,CCNB1,EGR1,EGR2,EGR3,FOS,IFITM2,JUNB,NFKBIZ,NOS2,NR4A2,PCK1,SLFN13,TNS4,WARS,ZFP36
MEN1	0.00503	BGLAP,CDKN2C,IRS2,let-7
TBP	0.00503	FOS,HIST1H2AD,NFKBIA,TNFAIP3
E2F2	0.00503	CDK1,DHFR,Gcg,let-7
NR5A2	0.00528	FOS,GATM,HNF1A,JUN,JUNB,SCARB1
SMAD3	0.0054	FOS,HBEGF,JUN,JUNB,JUND,let-7,SMAD7,TF,ZYX
SP3	0.0054	ABCA1,ATF3,BGLAP,BIRC5,DUSP1,EGR1,FOSL1,JUN,KLF4
CTNNB1	0.00552	ARL4A,BIRC5,CLDN2,CYR61,ENPP1,FEN1,Gcg,GPX2,GTPBP6,HOXB4,ID3,IDO1,JUN,LBH,NOS2,NR4A1,SCD,SLC26A2,SMAD6,TOB2
HDAC6	0.00562	BIRC5,JUN,JUNB,NOS2
HOXA10	0.0061	ACTA1,ARL4A,GJA1,ID1,NR4A1,PBX3,SCD
RUVBL1	0.00626	HIST1H2BK,HIST2H2AC,HIST2H4B,NUCKS1
ESR2	0.00673	BIRC5,FOS,FOXO3,GJB1,KLF4,MPP7,NID2,NOS2,SCARB1,TAC1
ETS2	0.00931	JUN,JUNB,LYZ,PRIM2
HOXB3	0.00934	HOXB4,HOXB6
ATF7	0.00934	DUSP1,DUSP5
RBCK1	0.00934	CCNB1,TNFAIP3
CDX2	0.0102	CLDN2,DDC,Gcg,HOXB4,JUN,NTS,TAC1
JUND	0.0102	BGLAP,FOSL1,NOS2,NTS
STAT5A	0.0103	AGR2,ANKRD22,CISH,DUSP5,FOS,FOSB,GJB1,HOXB6,IFITM2,NR4A2,RNF39,ZFP36
WWTR1	0.0104	BGLAP,CYR61,SMAD7
SMARCA4	0.0105	ABCA1,ACE,ACTA1,AGR2,BGLAP,BIRC5,C8orf4,CHEK2,CTSH,DHFR,EFNB1,EGR1,FOS,HKDC1,ID3,JUN,NFKBIZ,SEMA3B,SERPINB5,TUBB
ARNT	0.0109	ANGPTL4,ATP5G1,HNF1A,IRS2,KIF20A,RANBP1
ATF6	0.0111	FOS,HMMR,PPARA,RAN
ELF4	0.0118	DUSP1,DUSP5,NDUFS8
TBX3	0.0123	GJA1,LBH
HLX	0.015	CCNB1,EGR1,JUN
TAF4B	0.015	JUN,NFKBIA,TNFAIP3
EP300	0.0151	BIRC5,DDC,ID1,ID3,JUN,NOS2,PCK1,RNF39,SERPINB5,SMAD6,SPSB1,TNFAIP3,ZFP36L2
DBP	0.0156	PER1,PPARA
AR	0.0163	ABCA1,BIRC5,CDK14,EGR1,FEN1,GJA1,LAMA5,MAD2L1,NAP1L1,PMEPA1,SERPINB5,TF,THBS1,TPX2,ZYX
PPRC1	0.0167	AADAC,DUSP5,ERRFI1,NFKBIZ
TCF3	0.0173	ATF3,FGFR3,JUN,KLF4,NR4A3,ZC3H12A
SMARCA2	0.018	DHFR,NME1,PCK1,RRM2
NOTCH3	0.0187	BIRC5,ID1,NOS2
LMX1A	0.0192	NDUFA3,NDUFA4
PAX7	0.0197	ABCA1,ID3,Marcks,PTGR1,TOB1
TCF7L2	0.0202	CLDN2,DDC,FKBP1A,Gcg,GJB1,ID1,ID3,IRS2,PCK1,PIM3,SMAD7,TRIM59,UTP14C
CITED2	0.0207	ANGPTL4,DUSP1,GATA6
MED7	0.0219	TNFAIP3
POU4F3	0.0219	FOS
Ikzf1	0.0219	FGFR3
MED21	0.0219	TNFAIP3
SPEN	0.0219	BGLAP
Bhlhe41	0.0219	PER1
KMT2A	0.0219	CDKN2C,EGR1,MGLL,SCARB1,TRIB1
NR0B2	0.0222	ABCA1,PCK1,SCARB1,SCD
HMGN1	0.0228	FOS,FOSB,UCHL5
GTF2B	0.0228	HIST1H2AD,NFKBIA,TNFAIP3
STAT6	0.023	CISH,CLDN2,EGR1,EGR2,IER2,IRS2,MOV10,NFKBIA,PPARA,USP2
Ncoa6	0.0231	FOS,SCD
RNF2	0.0237	CBX4,GATA6,HOXB4,HOXB6
NFKB1	0.0266	DLL4,EGR1,GJA1,let-7,NFKBIA,NOS2,NR4A1,PLK3
POU2F2	0.0269	ARG2,C10orf10,GATM,JUN,SCD
CBX3	0.0273	BIRC5,CDK1
Foxp1	0.0274	EGR2,GJA1,RASD1
NR1I2	0.0303	CYP2C9,JUN,MGST1,PPARA,SCARB1,SCD,TF
NFATC2	0.0304	ABCA1,EGR2,EGR3,Iigp1,NFKBIZ,PLK2
PDX1	0.0311	ARL4D,CROT,Gcg,IRS2,SSBP3
COPS5	0.0318	H2AFX,RARS
EGR3	0.0324	EFNB1,GINS2,INSC
UXT	0.0324	NFKBIA,PMEPA1,TNFAIP3
RBL1	0.0341	CDK1,DHFR,RRM2,THBS1
YAP1	0.0341	BIRC5,CYR61,LATS2,let-7
YBX1	0.035	FOS,ID1,KLF4
FOSL1	0.035	FOS,FOSL1,NTS
NANOG	0.0354	BIRC5,EGR1,FOS,FOSB,GATA6,KLF4
BRCA1	0.0354	BIRC5,CCNB1,EGR1,FEN1,FOXO3,H2AFX
CREB3L3	0.0366	BGLAP,PCK1
KDM4A	0.0366	PIM3,SKA1
MXI1	0.0366	CCNB1,ID1
MYB	0.0406	BIRC5,CBX4,CCNB1,JUN,KLF4
LMX1B	0.0416	NDUFA3,NDUFA4
MAX	0.0424	CBX5,DHFR,DKC1,E2F2
POU3F4	0.0433	Gcg
GPBP1	0.0433	TOP2A
FUBP1	0.0433	STMN1
PA2G4	0.0433	AGR2
ILF2	0.0433	FOS
ZFP36	0.0437	FOS,FOSL1,ZFP36
TAF4	0.0441	E2F2,HBEGF,KLF4,PBK,THBS1
KLF4	0.0451	CCNB1,CST6,DUSP1,DUSP5,KLF4,NOS2,PPARA,TWSG1
RARG	0.0469	ABCA1,EGR2
TEAD1	0.0469	ACTA1,LATS2
SMARCB1	0.0477	BGLAP,CDKN2C,GJB1,PCK1,PRIM1
STAT1	0.0479	ABCA1,BATF2,EGR1,IDO1,JUN,KLF4,NOS2,SLFN13,SMAD7
SMAD4	0.0503	AGR2,GJA1,ID1,NFKBIA,SMAD6,SMAD7,THBS1

## Sheet: Up-genes GO_BP
Table S5C. GO_BP enrichment analysis of up-regulated genes in aged obese mice
Term	P Value	Benjamini	Fold Enrichment	Count	Genes
GO:0006334~nucleosome assembly	1.29246e-43	1.32736e-40	25.7823	39	66929, 50709, 360198, 320332, 14957, 326619, 53605, 382522, 319159, 80838, 319157, 319179, 326620, 319151, 319152, 319178, 319150, 319153, 319154, 110749, 319181, 319180, 97122, 97908, 260423, 319149, 319148, 69386, 56702, 319186, 319160, 319187, 319161, 319188, 319189, 319182, 319183, 319184, 319185
GO:0006335~DNA replication-dependent nucleosome assembly	3.84323e-29	1.9735e-26	43.7518	21	110749, 66929, 97122, 360198, 97908, 260423, 320332, 326619, 319149, 319148, 319159, 69386, 319157, 326620, 319160, 319151, 319161, 319152, 319150, 319153, 319154
GO:0051290~protein heterotetramerization	9.47457e-27	3.24346e-24	32.1822	22	97122, 360198, 97908, 260423, 320332, 326619, 319149, 319148, 319159, 69386, 319157, 326620, 20133, 319160, 319151, 319161, 319152, 319150, 23874, 20135, 319153, 319154
GO:0032776~DNA methylation on cytosine	1.7136e-25	4.39968e-23	40.822	19	97122, 360198, 97908, 260423, 320332, 326619, 319149, 319148, 319159, 69386, 319157, 326620, 319160, 319151, 319161, 319152, 319150, 319153, 319154
GO:0045815~positive regulation of gene expression, epigenetic	3.71897e-25	7.63876e-23	39.585	19	97122, 360198, 97908, 260423, 320332, 326619, 319149, 319148, 319159, 69386, 319157, 326620, 319160, 319151, 319161, 319152, 319150, 319153, 319154
GO:0000183~chromatin silencing at rDNA	3.82876e-20	6.55356e-18	23.751	19	97122, 360198, 97908, 260423, 320332, 326619, 319149, 319148, 319159, 69386, 319157, 326620, 319160, 319151, 319161, 319152, 319150, 319153, 319154
GO:0060968~regulation of gene silencing	1.67009e-14	2.44327e-12	52.8868	10	319151, 319152, 360198, 97908, 260423, 319150, 319149, 319148, 319153, 319154
GO:0007067~mitotic nuclear division	2.38209e-12	3.05801e-10	6.20513	25	236930, 19384, 74107, 22367, 56150, 67141, 70645, 76044, 11799, 66311, 67629, 14211, 66578, 66977, 72119, 70385, 50883, 16551, 70099, 66442, 66468, 67121, 12534, 26886, 268697
GO:0007049~cell cycle	1.95641e-11	2.23248e-09	3.91914	35	15270, 236930, 19384, 74107, 22367, 56150, 70645, 67141, 71988, 76044, 68549, 11799, 66311, 67629, 17219, 14211, 110651, 27214, 66578, 110749, 12580, 66977, 72119, 70385, 50883, 16551, 70099, 14841, 66442, 242705, 66468, 67121, 17279, 12534, 268697
GO:0045653~negative regulation of megakaryocyte differentiation	3.79246e-11	3.89486e-09	36.3986	9	319159, 319157, 69386, 97122, 326620, 319160, 319161, 320332, 326619
GO:0006336~DNA replication-independent nucleosome assembly	4.09488e-11	3.82313e-09	27.5011	10	319159, 319157, 69386, 66929, 97122, 326620, 319160, 319161, 320332, 326619
GO:0051301~cell division	1.21329e-09	1.03838e-07	4.59578	25	236930, 19384, 74107, 22367, 56150, 67141, 70645, 76044, 68549, 11799, 66311, 67629, 14211, 66578, 66977, 72119, 70385, 50883, 16551, 70099, 66442, 66468, 67121, 12534, 268697
GO:0006342~chromatin silencing	1.51662e-09	1.19813e-07	13.0958	12	319170, 319169, 51788, 15270, 319176, 319191, 319173, 319164, 319165, 319166, 319172, 319167
GO:0006260~DNA replication	3.00554e-09	2.20478e-07	8.38449	15	19891, 110749, 56878, 14156, 68026, 106344, 19076, 19075, 17219, 69263, 20133, 272551, 107373, 20135, 27214
GO:0006352~DNA-templated transcription, initiation	4.68657e-08	3.20873e-06	16.7237	9	319159, 319157, 69386, 97122, 326620, 319160, 319161, 320332, 326619
GO:0002227~innate immune response in mucosa	3.95107e-07	2.53606e-05	22.9176	7	319181, 319180, 319179, 319187, 319183, 319184, 319185
GO:0007059~chromosome segregation	6.39402e-07	3.86267e-05	8.49754	11	71988, 68549, 11799, 66468, 66311, 21973, 16551, 70645, 66442, 66578, 26886
GO:0098792~xenophagy	2.48374e-06	0.000141701	7.34254	11	110749, 319151, 319152, 360198, 97908, 260423, 319150, 319149, 319148, 319153, 319154
GO:0019731~antibacterial humoral response	6.96954e-06	0.000376652	14.5839	7	319181, 319180, 319179, 319187, 319183, 319184, 319185
GO:0002230~positive regulation of defense response to virus by host	1.14061e-05	0.000585536	6.19903	11	110749, 319151, 319152, 360198, 97908, 260423, 319150, 319149, 319148, 319153, 319154
GO:0098609~cell-cell adhesion	2.08701e-05	0.00102014	4.72903	13	104458, 18477, 98238, 97908, 360198, 319149, 75739, 66912, 319151, 319152, 319150, 319153, 319154
GO:0030261~chromosome condensation	6.83513e-05	0.00318579	21.4853	5	76044, 21973, 14211, 70099, 12534
GO:0050830~defense response to Gram-positive bacterium	0.000406085	0.0179728	5.91422	8	319181, 319180, 319179, 319187, 17110, 319183, 319184, 319185
GO:0006974~cellular response to DNA damage stimulus	0.000437448	0.018549	2.78285	17	19891, 19362, 110749, 15270, 14156, 50883, 59029, 72612, 68026, 56207, 66467, 21973, 237211, 67121, 56456, 58186, 67941
GO:0031120~snRNA pseudouridine synthesis	0.000621456	0.025214	68.7529	3	52530, 245474, 66181
GO:0051383~kinetochore organization	0.000621456	0.025214	68.7529	3	14211, 70099, 26886
GO:0031118~rRNA pseudouridine synthesis	0.000621456	0.025214	68.7529	3	52530, 245474, 66181
GO:0006281~DNA repair	0.000785359	0.0305573	3.02686	14	19891, 19362, 110749, 15270, 14156, 50883, 59029, 68026, 56207, 66467, 237211, 56456, 67941, 58186
GO:0006418~tRNA aminoacylation for protein translation	0.00176221	0.0648876	9.54901	5	15115, 104458, 110960, 70223, 22375
GO:0034080~CENP-A containing nucleosome assembly	0.00301897	0.104971	34.3764	3	70645, 66578, 66336
GO:0055072~iron ion homeostasis	0.003129	0.105047	8.18486	5	14057, 70358, 64602, 74051, 22041
GO:0070207~protein homotrimerization	0.00611144	0.1893	10.5774	4	56615, 18416, 71701, 110074
GO:0051225~spindle assembly	0.0083196	0.241773	9.48315	4	72119, 22154, 16551, 67141
GO:0090307~mitotic spindle assembly	0.013985	0.363646	7.85747	4	11799, 72119, 50883, 16551
GO:0045454~cell redox homeostasis	0.0146224	0.367722	5.28868	5	66073, 53381, 18477, 67988, 71853
GO:0007076~mitotic chromosome condensation	0.0146831	0.360332	15.866	3	14211, 70099, 54392
GO:0000724~double-strand break repair via homologous recombination	0.0170105	0.395546	5.05536	5	19891, 19362, 15270, 59029, 98415
GO:0010569~regulation of double-strand break repair via homologous recombination	0.0193937	0.428045	13.7506	3	19891, 19362, 60530
GO:1904874~positive regulation of telomerase RNA localization to Cajal body	0.0193937	0.428045	13.7506	3	52530, 245474, 66181
GO:0055114~oxidation-reduction process	0.019901	0.427624	1.8307	18	53381, 67103, 15930, 18477, 72479, 70358, 66414, 74051, 56615, 66073, 13361, 14776, 66091, 56454, 20133, 17992, 225887, 20135
GO:0007051~spindle organization	0.021955	0.451174	12.8912	3	19385, 16551, 69885
GO:0051726~regulation of cell cycle	0.0235674	0.466363	3.68319	6	60530, 242705, 26754, 21335, 68026, 67121
GO:0000470~maturation of LSU-rRNA	0.0304104	0.547472	10.8557	3	52530, 94061, 20826
GO:0001556~oocyte maturation	0.0304104	0.547472	10.8557	3	69716, 67141, 268697
GO:0006310~DNA recombination	0.0350311	0.590666	4.04429	5	19891, 19362, 15270, 56207, 56456
GO:0000454~snoRNA guided rRNA pseudouridine synthesis	0.0428442	0.657248	45.8352	2	245474, 66181
GO:0009263~deoxyribonucleotide biosynthetic process	0.0428442	0.657248	45.8352	2	20133, 20135
GO:0006269~DNA replication, synthesis of RNA primer	0.0428442	0.657248	45.8352	2	19076, 19075
GO:0019240~citrulline biosynthetic process	0.0428442	0.657248	45.8352	2	18416, 56454
GO:0031577~spindle checkpoint	0.0428442	0.657248	45.8352	2	11799, 70385
GO:0006826~iron ion transport	0.0468265	0.681911	8.59411	3	14057, 64602, 22041
GO:0071480~cellular response to gamma radiation	0.0468265	0.681911	8.59411	3	15270, 66467, 50883
GO:0008652~cellular amino acid biosynthetic process	0.0504233	0.701096	8.25034	3	18416, 56454, 107272

## Sheet: Down-genes GO_BP
Table S5D. GO_BP enrichment analysis of down-regulated genes in aged obese mice
Term	P Value	Benjamini	Fold Enrichment	Count	Genes
GO:0000122~negative regulation of transcription from RNA polymerase II promoter	9.20283e-12	1.30957e-08	4.47046	31	11910, 15903, 22695, 53376, 19411, 50873, 18227, 17131, 15901, 16600, 18124, 18626, 56484, 14184, 21405, 16478, 66894, 13653, 17691, 12227, 12795, 15412, 54485, 30951, 14465, 19013, 16476, 107587, 16477, 12418, 231803
GO:0045944~positive regulation of transcription from RNA polymerase II promoter	1.12291e-11	7.98953e-09	3.80362	36	11910, 15370, 20807, 19411, 72475, 246198, 50873, 18227, 16600, 224903, 57783, 18124, 18035, 207785, 18626, 16598, 56484, 16007, 21405, 16478, 66894, 14283, 13653, 13654, 14281, 14282, 215418, 15412, 14465, 19013, 56706, 230738, 16476, 107587, 16477, 22724
GO:0006351~transcription, DNA-templated	8.57052e-11	4.06528e-08	2.73277	49	11910, 15370, 15903, 20807, 19411, 72475, 29857, 17130, 77889, 18227, 17131, 50873, 19009, 15901, 16600, 224903, 18124, 80859, 207785, 18626, 14312, 224902, 74481, 16598, 56484, 21405, 320795, 16478, 13653, 13654, 223227, 12227, 13655, 215418, 229599, 15412, 72308, 30951, 15414, 14465, 19013, 56706, 16476, 12418, 232976, 16477, 22724, 54201, 15206
GO:0006355~regulation of transcription, DNA-templated	1.82318e-09	6.48598e-07	2.39871	52	11910, 15903, 20807, 19411, 29857, 17130, 18227, 17131, 77889, 15901, 19009, 16600, 18124, 207785, 56484, 320795, 16478, 14283, 14281, 223227, 14282, 12227, 229599, 72308, 30951, 19013, 56706, 16476, 232976, 16477, 12418, 15206, 15370, 72475, 50873, 224903, 80859, 18626, 14312, 224902, 74481, 16598, 21405, 13653, 13654, 13655, 215418, 15412, 15414, 14465, 22724, 54201
GO:0051591~response to cAMP	4.8786e-07	0.000138835	16.4907	8	16478, 16476, 14283, 16477, 18626, 14281, 14282, 19252
GO:0006366~transcription from RNA polymerase II promoter	7.66873e-07	0.00018186	8.37976	11	20807, 14465, 21405, 16478, 16476, 13653, 16477, 13654, 14281, 14282, 16600
GO:0009612~response to mechanical stimulus	2.11958e-06	0.000430787	13.3496	8	21825, 16478, 16476, 14283, 16477, 11459, 14282, 12227
GO:0032870~cellular response to hormone stimulus	5.10181e-06	0.000907076	15.6573	7	16478, 16476, 16477, 14281, 14282, 19252, 17691
GO:0006357~regulation of transcription from RNA polymerase II promoter	5.76619e-06	0.000911286	4.23689	16	11910, 56484, 22695, 21405, 320795, 16478, 14283, 14281, 14282, 16600, 224903, 80859, 16477, 14312, 224902, 74481
GO:0045893~positive regulation of transcription, DNA-templated	3.40178e-05	0.00482912	3.28525	18	15370, 16598, 20807, 56484, 21405, 72475, 13653, 13654, 14281, 18227, 77889, 16600, 18124, 18035, 14465, 19013, 16476, 107587
GO:0010629~negative regulation of gene expression	4.54695e-05	0.00586497	4.76051	12	15903, 18126, 54485, 14184, 230738, 66894, 387216, 50873, 723960, 11421, 15901, 16600
GO:0043065~positive regulation of apoptotic process	8.50169e-05	0.0100314	4.07959	13	15903, 15370, 56484, 19411, 16007, 71839, 14283, 19252, 50523, 15502, 14465, 16476, 11421
GO:0010628~positive regulation of gene expression	0.000111853	0.0121696	3.6887	14	11910, 19411, 13653, 50873, 15901, 16600, 54485, 17872, 230738, 387216, 107587, 11459, 22724, 18707
GO:0034097~response to cytokine	0.000118286	0.0119517	9.08513	7	20807, 16478, 16476, 14283, 16477, 14281, 66102
GO:0071277~cellular response to calcium ion	0.00014182	0.0133649	11.9013	6	54153, 16478, 16476, 16477, 14281, 14282
GO:0035914~skeletal muscle cell differentiation	0.000169323	0.0149476	11.4685	6	11910, 15370, 13653, 13654, 14281, 12227
GO:0044344~cellular response to fibroblast growth factor stimulus	0.000174644	0.0145137	17.5213	5	15370, 22695, 54485, 12193, 13655
GO:0016310~phosphorylation	0.000235709	0.0184637	2.92022	17	399510, 14184, 320795, 29857, 234878, 20620, 17691, 232944, 50523, 21754, 12795, 223775, 26412, 18647, 216019, 233011, 18707
GO:0043066~negative regulation of apoptotic process	0.000321208	0.0237735	2.97181	16	19411, 16007, 17130, 20620, 19252, 12227, 12795, 15901, 13655, 223775, 18124, 21825, 15502, 14465, 241035, 16476
GO:0070373~negative regulation of ERK1 and ERK2 cascade	0.000400086	0.0280703	9.55708	6	11910, 57783, 24063, 74155, 19252, 16600
GO:0043433~negative regulation of sequence-specific DNA binding transcription factor activity	0.000491792	0.0327835	9.14156	6	15903, 66894, 17131, 211770, 15901, 16600
GO:0071376~cellular response to corticotropin-releasing hormone stimulus	0.000526866	0.0335132	78.8459	3	15370, 18124, 18227
GO:0007623~circadian rhythm	0.000565519	0.034393	6.81385	7	15903, 18126, 19013, 16478, 16476, 18626, 15901
GO:0032496~response to lipopolysaccharide	0.000579779	0.0338016	4.8028	9	18126, 18035, 16478, 18534, 16476, 16477, 14281, 211770, 11421
GO:0045444~fat cell differentiation	0.000914207	0.0507285	7.9844	6	15370, 18124, 13654, 17130, 18227, 16600
GO:0045597~positive regulation of cell differentiation	0.000924561	0.0493652	11.4269	5	20807, 14184, 16007, 16476, 16477
GO:0008285~negative regulation of cell proliferation	0.0010955	0.0561314	3.28525	12	20807, 19411, 54485, 24063, 14184, 16476, 14283, 17130, 12227, 57259, 22057, 16600
GO:1902895~positive regulation of pri-miRNA transcription from RNA polymerase II promoter	0.00112124	0.0554201	19.1142	4	20807, 16476, 14281, 17130
GO:0006468~protein phosphorylation	0.00117607	0.0561068	2.73771	15	399510, 14184, 320795, 29857, 234878, 20620, 17691, 232944, 50523, 21754, 12795, 223775, 26412, 18647, 211770
GO:0048511~rhythmic process	0.00137303	0.0630936	5.74918	7	15903, 229599, 53376, 19013, 18626, 17691, 15901
GO:0042493~response to drug	0.00147822	0.0656511	3.41123	11	67470, 11303, 21825, 14465, 16478, 16476, 14283, 16477, 14281, 14282, 27409
GO:0043401~steroid hormone mediated signaling pathway	0.00157614	0.0677408	9.91773	5	15370, 19411, 18124, 19013, 18227
GO:0009416~response to light stimulus	0.00164011	0.0683345	16.8205	4	16478, 18626, 14281, 19252
GO:0061469~regulation of type B pancreatic cell proliferation	0.00180985	0.0730133	45.0548	3	15370, 18124, 74155
GO:0034616~response to laminar fluid shear stress	0.00180985	0.0730133	45.0548	3	11303, 17130, 17131
GO:0043488~regulation of mRNA stability	0.00184124	0.0721901	16.1735	4	22695, 72308, 59092, 12193
GO:0009314~response to radiation	0.00279668	0.104794	14.0171	4	16478, 16476, 16477, 12795
GO:0030335~positive regulation of cell migration	0.00322716	0.116899	4.14297	8	21825, 15200, 16007, 20347, 384783, 18707, 20351, 66102
GO:0032088~negative regulation of NF-kappaB transcription factor activity	0.00352795	0.123962	7.96424	5	21929, 18035, 241035, 230738, 16600
GO:0071356~cellular response to tumor necrosis factor	0.00392856	0.133787	5.73425	6	16598, 22695, 21825, 18534, 230738, 12193
GO:0071364~cellular response to epidermal growth factor stimulus	0.00471873	0.154871	11.6809	4	22695, 74155, 12193, 15901
GO:0035556~intracellular signal transduction	0.00483904	0.154949	2.89102	11	399510, 22695, 26412, 54153, 320795, 19252, 17131, 17691, 74646, 50523, 12700
GO:0008284~positive regulation of cell proliferation	0.0055115	0.170765	2.52152	13	11910, 19411, 14184, 15200, 72475, 232944, 384783, 30951, 21825, 241035, 16476, 107587, 723960
GO:1902894~negative regulation of pri-miRNA transcription from RNA polymerase II promoter	0.00551396	0.167214	26.282	3	20807, 14465, 19013
GO:0060213~positive regulation of nuclear-transcribed mRNA poly(A) tail shortening	0.00551396	0.167214	26.282	3	22695, 12227, 22057
GO:0007179~transforming growth factor beta receptor signaling pathway	0.00557241	0.165332	7.00853	5	22793, 16476, 14281, 17130, 17131
GO:0043124~negative regulation of I-kappaB kinase/NF-kappaB signaling	0.00591629	0.171088	10.7823	4	21929, 57783, 230738, 18626
GO:0061158~3'-UTR-mediated mRNA destabilization	0.00647619	0.18208	24.2603	3	22695, 230738, 12193
GO:0048661~positive regulation of smooth muscle cell proliferation	0.0069924	0.191399	6.57049	5	21825, 18124, 15200, 16476, 13653
GO:0030182~neuron differentiation	0.0071822	0.192402	4.96667	6	76510, 15903, 18227, 12227, 15901, 15936
GO:1901653~cellular response to peptide	0.00750886	0.196587	22.5274	3	16598, 15901, 16600
GO:0006915~apoptotic process	0.00809548	0.206526	2.39765	13	15370, 215418, 21929, 56484, 69068, 17872, 14184, 66515, 230738, 207785, 12795, 217169, 223775
GO:0061029~eyelid development in camera-type eye	0.00861056	0.214388	21.0256	3	20807, 16476, 107587
GO:1900153~positive regulation of nuclear-transcribed mRNA catabolic process, deadenylation-dependent decay	0.00861056	0.214388	21.0256	3	22695, 12193, 22057
GO:0007588~excretion	0.00861056	0.214388	21.0256	3	67470, 246198, 27409
GO:0045892~negative regulation of transcription, DNA-templated	0.00910234	0.221378	2.36038	13	15903, 11910, 66894, 15901, 16600, 229599, 14465, 16476, 240672, 12418, 18626, 15206, 19416
GO:0010468~regulation of gene expression	0.00912094	0.218087	3.07192	9	19411, 18035, 14465, 19013, 230738, 387216, 18227, 77889, 57259
GO:0030509~BMP signaling pathway	0.00935411	0.219373	6.04183	5	387245, 13653, 387216, 17130, 15901
GO:0007399~nervous system development	0.0098216	0.225368	2.78854	10	54485, 93842, 230738, 13641, 14281, 20347, 232944, 18227, 218203, 20351
GO:0002042~cell migration involved in sprouting angiogenesis	0.0110156	0.245324	18.552	3	15370, 20807, 13655
GO:0035994~response to muscle stretch	0.0110156	0.245324	18.552	3	18035, 16476, 14281
GO:0001755~neural crest cell migration	0.0111354	0.243878	8.58187	4	16776, 13641, 20347, 20351
GO:0071222~cellular response to lipopolysaccharide	0.014638	0.303571	3.52103	7	21929, 18126, 22695, 11303, 230738, 723960, 66102
GO:0045668~negative regulation of osteoblast differentiation	0.0159704	0.321787	7.50914	4	15903, 387216, 15901, 22057
GO:0030154~cell differentiation	0.0162941	0.322689	2.02169	15	76510, 195434, 54485, 14184, 93842, 230738, 13641, 107587, 20347, 17691, 22724, 18707, 20351, 74481, 16600
GO:0051412~response to corticosterone	0.0165945	0.323188	15.0183	3	14283, 14281, 14282
GO:0043153~entrainment of circadian clock by photoperiod	0.0165945	0.323188	15.0183	3	53376, 18626, 17691
GO:0070301~cellular response to hydrogen peroxide	0.0167429	0.321269	7.3774	4	16598, 21929, 30951, 16600
GO:0042542~response to hydrogen peroxide	0.0175361	0.329416	7.2502	4	18124, 16476, 14283, 19252
GO:0009611~response to wounding	0.0175361	0.329416	7.2502	4	15903, 21929, 22695, 12193
GO:0007275~multicellular organism development	0.0179371	0.331313	1.83897	18	15903, 11838, 20807, 13641, 77889, 17691, 15901, 27428, 20351, 15412, 195434, 54485, 15414, 24063, 93842, 230738, 20347, 22724
GO:0031668~cellular response to extracellular stimulus	0.0181418	0.330224	14.3356	3	14283, 14281, 18227
GO:0035924~cellular response to vascular endothelial growth factor stimulus	0.0181418	0.330224	14.3356	3	15370, 54485, 13655
GO:0010949~negative regulation of intestinal phytosterol absorption	0.0188249	0.336181	105.128	2	67470, 27409
GO:0045796~negative regulation of intestinal cholesterol absorption	0.0188249	0.336181	105.128	2	67470, 27409
GO:0032922~circadian regulation of gene expression	0.0200397	0.349453	6.89363	4	229599, 53376, 19013, 18626
GO:0009952~anterior/posterior pattern specification	0.0217947	0.369429	4.69321	5	15412, 11838, 15414, 19411, 12227
GO:0042632~cholesterol homeostasis	0.0218125	0.365439	6.67479	4	67470, 11303, 218203, 27409
GO:0032436~positive regulation of proteasomal ubiquitin-dependent protein catabolic process	0.0236683	0.385489	6.46941	4	17131, 50873, 20620, 211770
GO:0071300~cellular response to retinoic acid	0.0236683	0.385489	6.46941	4	11303, 19411, 18534, 16600
GO:0007612~learning	0.0246274	0.393329	6.37139	4	11838, 16476, 14283, 50873
GO:0001938~positive regulation of endothelial cell proliferation	0.0256072	0.401118	6.27629	4	15370, 14184, 16476, 13655
GO:0043525~positive regulation of neuron apoptotic process	0.027629	0.420829	6.09437	4	56484, 14184, 16476, 13653
GO:0045766~positive regulation of angiogenesis	0.0279487	0.420215	4.34413	5	21825, 14465, 230738, 387216, 723960
GO:0071409~cellular response to cycloheximide	0.0281048	0.417764	70.0853	2	16598, 16600
GO:0033344~cholesterol efflux	0.028612	0.419308	11.2637	3	67470, 11303, 27409
GO:0006402~mRNA catabolic process	0.028612	0.419308	11.2637	3	22695, 387245, 12193
GO:0032868~response to insulin	0.0297335	0.427547	5.9227	4	19013, 18534, 13653, 13654
GO:0007049~cell cycle	0.0318689	0.446154	2.05462	12	268451, 53376, 230872, 18647, 29857, 242785, 232944, 19252, 17691, 50523, 12795, 223775
GO:0032570~response to progesterone	0.0325256	0.448775	10.5128	3	14283, 14281, 14282
GO:0032715~negative regulation of interleukin-6 production	0.0325256	0.448775	10.5128	3	16598, 21929, 230738
GO:0045746~negative regulation of Notch signaling pathway	0.0345567	0.465032	10.1737	3	54485, 69068, 18035
GO:0060349~bone morphogenesis	0.0366358	0.480921	9.85574	3	19411, 14184, 107587
GO:0010748~negative regulation of plasma membrane long-chain fatty acid transport	0.0372975	0.482956	52.564	2	21825, 384783
GO:0055098~response to low-density lipoprotein particle	0.0372975	0.482956	52.564	2	11303, 218203
GO:0033687~osteoblast proliferation	0.0372975	0.482956	52.564	2	16477, 107587
GO:0002637~regulation of immunoglobulin production	0.0372975	0.482956	52.564	2	21929, 320795
GO:0002634~regulation of germinal center formation	0.0372975	0.482956	52.564	2	21929, 320795
GO:0051365~cellular response to potassium ion starvation	0.0372975	0.482956	52.564	2	18534, 16476
GO:0060534~trachea cartilage development	0.0372975	0.482956	52.564	2	20807, 19411
GO:0033561~regulation of water loss via skin	0.0372975	0.482956	52.564	2	20807, 20249
GO:0009749~response to glucose	0.0377454	0.482972	5.39117	4	21825, 21405, 13653, 384783
GO:0007160~cell-matrix adhesion	0.0377454	0.482972	5.39117	4	18074, 20807, 22793, 208777
GO:0071310~cellular response to organic substance	0.0387619	0.488143	9.55708	3	15370, 13653, 13654
GO:0008104~protein localization	0.0389712	0.485972	5.32293	4	56149, 230872, 21405, 217169
GO:0071332~cellular response to fructose stimulus	0.0464037	0.54443	42.0512	2	18534, 56485
GO:1990441~negative regulation of transcription from RNA polymerase II promoter in response to endoplasmic reticulum stress	0.0464037	0.54443	42.0512	2	17872, 16476
GO:1900015~regulation of cytokine production involved in inflammatory response	0.0464037	0.54443	42.0512	2	18126, 18626
GO:0031648~protein destabilization	0.047715	0.550525	8.52388	3	50873, 218203, 15901

## Sheet: Down-genes GO_MF
Table S5E. GO_MF enrichment analysis of down-regulated genes in aged obese mice
Term	P Value	Benjamini	Fold Enrichment	Count	Genes
GO:0043565~sequence-specific DNA binding	9.8736e-11	3.60386e-08	4.51288	28	15370, 11910, 20807, 19411, 18227, 19009, 16600, 224903, 18124, 207785, 224902, 74481, 16598, 56484, 21405, 16478, 14283, 13653, 14281, 14282, 215418, 15412, 15414, 14465, 19013, 16476, 107587, 16477
GO:0003700~transcription factor activity, sequence-specific DNA binding	4.40857e-10	8.04564e-08	3.69734	32	11910, 15903, 15370, 20807, 19411, 17130, 18227, 17131, 19009, 15901, 16600, 18124, 207785, 74481, 16598, 56484, 21405, 16478, 14283, 13653, 13654, 14281, 223227, 14282, 215418, 15412, 15414, 14465, 19013, 16476, 16477, 22724
GO:0001077~transcriptional activator activity, RNA polymerase II core promoter proximal region sequence-specific binding	9.26955e-09	1.12779e-06	6.4237	17	15370, 20807, 21405, 72475, 16478, 14283, 13653, 13654, 14281, 18227, 14282, 16600, 18124, 19013, 16476, 16477, 22724
GO:0000978~RNA polymerase II core promoter proximal region sequence-specific DNA binding	8.49983e-08	7.75606e-06	5.11538	18	11910, 20807, 21405, 72475, 16478, 14283, 13654, 17130, 14281, 18227, 14282, 18124, 19013, 16476, 16477, 18626, 22724, 74481
GO:0003690~double-stranded DNA binding	9.2499e-08	6.7524e-06	9.00206	12	224903, 14465, 21405, 16478, 16476, 13653, 16477, 14281, 14282, 224902, 15206, 16600
GO:0003677~DNA binding	1.13823e-07	6.92419e-06	2.37521	43	11910, 15370, 20807, 22695, 19411, 72475, 17130, 18227, 17131, 59092, 12193, 19009, 16600, 21929, 224903, 18124, 207785, 224902, 74481, 16598, 56484, 21405, 16478, 13653, 14283, 13654, 14281, 223227, 14282, 13655, 15936, 215418, 15412, 15414, 14465, 19013, 230738, 16476, 232976, 16477, 22724, 54201, 15206
GO:0008134~transcription factor binding	2.45095e-07	1.27799e-05	5.07134	17	15903, 15370, 20807, 21405, 16478, 66894, 13653, 14281, 15901, 16600, 14465, 19013, 16476, 16477, 18626, 211770, 15206
GO:0005515~protein binding	2.31555e-06	0.000105641	1.6954	68	15903, 20807, 19411, 58222, 17130, 17131, 18227, 15901, 16600, 18126, 21929, 16440, 11421, 17454, 83672, 56484, 14184, 320795, 16478, 380713, 17691, 12227, 384783, 12795, 223775, 76510, 229599, 30951, 21825, 19013, 56706, 241035, 16476, 12418, 57294, 16477, 19158, 15370, 16776, 22695, 18106, 22793, 66515, 72475, 13641, 50873, 18074, 224903, 11303, 18035, 15502, 18626, 93679, 12700, 213573, 16598,…
GO:0044212~transcription regulatory region DNA binding	1.8264e-05	0.000740438	5.25442	12	11910, 14465, 21405, 16478, 16476, 13653, 13654, 12418, 14281, 17130, 17131, 16600
GO:0001228~transcriptional activator activity, RNA polymerase II transcription regulatory region sequence-specific binding	7.08231e-05	0.0025818	7.84795	8	215418, 20807, 56484, 14465, 21405, 207785, 107587, 18227
GO:0016301~kinase activity	0.000322128	0.0106336	2.72466	18	399510, 14184, 320795, 18534, 29857, 234878, 20620, 17691, 232944, 50523, 21754, 12795, 223775, 26412, 18647, 216019, 233011, 18707
GO:0031625~ubiquitin protein ligase binding	0.000480709	0.0145186	3.95161	11	53376, 18035, 15502, 66515, 18626, 13654, 78309, 17130, 17131, 50873, 211770
GO:0004672~protein kinase activity	0.000715847	0.0199052	2.88202	15	399510, 14184, 320795, 29857, 234878, 20620, 17691, 232944, 50523, 21754, 12795, 223775, 26412, 18647, 211770
GO:0004674~protein serine/threonine kinase activity	0.00101866	0.0262216	3.09884	13	399510, 26412, 18647, 320795, 29857, 234878, 232944, 17691, 20620, 50523, 21754, 12795, 223775
GO:0000982~transcription factor activity, RNA polymerase II core promoter proximal region sequence-specific binding	0.00158274	0.0378105	17.0039	4	16476, 14283, 13653, 74481
GO:0003730~mRNA 3'-UTR binding	0.00175709	0.0393247	9.62485	5	22695, 230738, 59092, 723960, 12193
GO:0000976~transcription regulatory region sequence-specific DNA binding	0.00175709	0.0393247	9.62485	5	11910, 229599, 13653, 18626, 50873
GO:0019900~kinase binding	0.00205779	0.0432636	6.6537	6	76071, 21929, 74155, 18626, 59090, 50873
GO:0003707~steroid hormone receptor activity	0.00215467	0.0427962	9.10923	5	15370, 19411, 18124, 19013, 18227
GO:0001221~transcription cofactor binding	0.00254317	0.0477406	38.2588	3	56484, 21405, 16600
GO:0000166~nucleotide binding	0.00367936	0.0650592	1.68634	32	58222, 29857, 234878, 107999, 232944, 20620, 50523, 224903, 11303, 27421, 18647, 27409, 224902, 18707, 19416, 17454, 399510, 14184, 11861, 320795, 18534, 22183, 17691, 12795, 21754, 223775, 80981, 26412, 216019, 78309, 11459, 233011
GO:0004879~RNA polymerase II transcription factor activity, ligand-activated sequence-specific DNA binding	0.00512612	0.0854525	11.3359	4	15370, 18124, 19013, 18227
GO:0035925~mRNA 3'-UTR AU-rich region binding	0.005843	0.0926481	25.5058	3	22695, 230738, 12193
GO:0005524~ATP binding	0.00596527	0.0905814	1.76019	26	67470, 29857, 234878, 232944, 20620, 50523, 11303, 27421, 15502, 18647, 27409, 18707, 17454, 399510, 14184, 320795, 17691, 12795, 21754, 223775, 26412, 216019, 78309, 11459, 211770, 233011
GO:0000977~RNA polymerase II regulatory region sequence-specific DNA binding	0.00600355	0.087511	3.69315	8	11910, 19411, 14283, 13653, 16477, 107587, 18227, 19009
GO:0046872~metal ion binding	0.00780083	0.108044	1.42924	47	15370, 53376, 22695, 19411, 22793, 29857, 107999, 17130, 18227, 17131, 50873, 20249, 227731, 50523, 12193, 16600, 268451, 18126, 21929, 18124, 15502, 93679, 218203, 11421, 74154, 16598, 18534, 13653, 13654, 22183, 17691, 21754, 381812, 13655, 71519, 72308, 14465, 54153, 19013, 73647, 230738, 78309, 57294, 107587, 232976, 22724, 54201
GO:0017127~cholesterol transporter activity	0.00911927	0.120681	20.4047	3	67470, 11303, 27409
GO:0008013~beta-catenin binding	0.00917615	0.117168	6.07282	5	18126, 56484, 17131, 50873, 16600
GO:0019901~protein kinase binding	0.010228	0.125424	2.58585	11	18126, 56484, 22695, 18124, 17872, 14465, 56706, 74155, 17691, 50873, 384783
GO:0042626~ATPase activity, coupled to transmembrane movement of substances	0.0120645	0.141673	8.32844	4	67470, 11303, 27421, 27409
GO:0035259~glucocorticoid receptor binding	0.0130365	0.147561	17.0039	3	15370, 18124, 18227
GO:0001190~transcriptional activator activity, RNA polymerase II transcription factor binding	0.0130365	0.147561	17.0039	3	19013, 66894, 16600
GO:0031072~heat shock protein binding	0.0149134	0.16215	7.69988	4	22695, 18035, 15502, 50873
GO:0003682~chromatin binding	0.0161353	0.169348	2.40828	11	20807, 224903, 14465, 320795, 16476, 230738, 13654, 12418, 14312, 14281, 17130
GO:0030617~transforming growth factor beta receptor, inhibitory cytoplasmic mediator activity	0.0193943	0.194764	102.023	2	17130, 17131
GO:0070412~R-SMAD binding	0.0226379	0.217935	12.7529	3	16476, 14281, 17130
GO:0071889~14-3-3 protein binding	0.0226379	0.217935	12.7529	3	22695, 17691, 384783
GO:0042826~histone deacetylase binding	0.023991	0.22372	4.55462	5	20807, 320795, 17691, 50873, 16600
GO:0000979~RNA polymerase II core promoter sequence-specific DNA binding	0.0276433	0.247398	6.09095	4	14465, 13653, 14281, 18227
GO:0008270~zinc ion binding	0.0333325	0.284251	1.7083	18	15370, 19411, 22793, 386454, 13653, 246198, 18227, 21929, 72308, 18124, 14465, 19013, 78309, 93679, 218203, 11421, 74154, 83672
GO:0008349~MAP kinase kinase kinase kinase activity	0.0384146	0.313574	51.0117	2	399510, 26412
GO:0004842~ubiquitin-protein transferase activity	0.040827	0.323023	2.50364	8	21929, 66894, 242785, 93679, 50873, 218203, 74646, 74154
GO:0004843~thiol-dependent ubiquitin-specific protease activity	0.0446573	0.340898	5.03819	4	21929, 53376, 57783, 230738
GO:0030544~Hsp70 protein binding	0.0455327	0.339574	8.74486	3	15502, 81489, 50873

## Sheet: Up_REACTOME
Table S5F. REACTOME enrichment analysis of up-regulated genes in aged obese mice
Pathway identifier	Pathway name	p Value	FDR	Species name	Submitted entities found
R-MMU-5334118	DNA methylation	1.11022e-16	2.52021e-14	Mus musculus	ENSMUSG00000075031;ENSMUSG00000096010;ENSMUSG00000105827;ENSMUSG00000068855;ENSMUSG00000099583;ENSMUSG00000069308;ENSMUSG00000069309;ENSMUSG00000060093;ENSMUSG00000071478;ENSMUSG00000100210;ENSMUSG00000094338;ENSMUSG00000069305;ENSMUSG00000069265;ENSMUSG00000069266;ENSMUSG00000063021;ENSMUSG00000069267;ENSMUSG00000069300;ENSMUSG00000069301;ENSMUSG00000069268;ENSMUSG00000091405;ENSMUSG00000037894;…
R-MMU-1640170	Cell Cycle	1.11022e-16	2.52021e-14	Mus musculus	ENSMUSG00000034349;ENSMUSG00000033970;ENSMUSG00000025395;ENSMUSG00000026683;ENSMUSG00000021391;ENSMUSG00000105827;ENSMUSG00000022881;ENSMUSG00000099583;ENSMUSG00000029910;ENSMUSG00000024742;ENSMUSG00000021115;ENSMUSG00000100210;ENSMUSG00000094338;ENSMUSG00000041431;ENSMUSG00000025758;ENSMUSG00000063021;ENSMUSG00000021714;ENSMUSG00000072980;ENSMUSG00000037894;ENSMUSG00000045273;ENSMUSG00000074403;…
R-MMU-427389	ERCC6 (CSB) and EHMT2 (G9a) positively regulate rRNA expression	1.11022e-16	2.52021e-14	Mus musculus	ENSMUSG00000075031;ENSMUSG00000096010;ENSMUSG00000105827;ENSMUSG00000068855;ENSMUSG00000099583;ENSMUSG00000069308;ENSMUSG00000069309;ENSMUSG00000060093;ENSMUSG00000071478;ENSMUSG00000100210;ENSMUSG00000094338;ENSMUSG00000069305;ENSMUSG00000069265;ENSMUSG00000069266;ENSMUSG00000063021;ENSMUSG00000069267;ENSMUSG00000069300;ENSMUSG00000069301;ENSMUSG00000069268;ENSMUSG00000091405;ENSMUSG00000037894;…
R-MMU-69278	Cell Cycle, Mitotic	5.10703e-15	8.68194e-13	Mus musculus	ENSMUSG00000034349;ENSMUSG00000033970;ENSMUSG00000025395;ENSMUSG00000026683;ENSMUSG00000021391;ENSMUSG00000022881;ENSMUSG00000029910;ENSMUSG00000024742;ENSMUSG00000021115;ENSMUSG00000041431;ENSMUSG00000025758;ENSMUSG00000021714;ENSMUSG00000045273;ENSMUSG00000019942;ENSMUSG00000005233;ENSMUSG00000022034;ENSMUSG00000026355;ENSMUSG00000020330;ENSMUSG00000028614;ENSMUSG00000026039;ENSMUSG00000026914;…
R-MMU-912497	Meiotic Recombination	1.4988e-14	1.69365e-12	Mus musculus	ENSMUSG00000075031;ENSMUSG00000096010;ENSMUSG00000105827;ENSMUSG00000068855;ENSMUSG00000099583;ENSMUSG00000069308;ENSMUSG00000069309;ENSMUSG00000060093;ENSMUSG00000071478;ENSMUSG00000100210;ENSMUSG00000094338;ENSMUSG00000069305;ENSMUSG00000069265;ENSMUSG00000069266;ENSMUSG00000063021;ENSMUSG00000069267;ENSMUSG00000069300;ENSMUSG00000069301;ENSMUSG00000069268;ENSMUSG00000091405;ENSMUSG00000037894;…
R-MMU-573389	NoRC negatively regulates rRNA expression	1.4988e-14	1.69365e-12	Mus musculus	ENSMUSG00000075031;ENSMUSG00000096010;ENSMUSG00000105827;ENSMUSG00000068855;ENSMUSG00000099583;ENSMUSG00000069308;ENSMUSG00000069309;ENSMUSG00000060093;ENSMUSG00000071478;ENSMUSG00000100210;ENSMUSG00000094338;ENSMUSG00000069305;ENSMUSG00000069265;ENSMUSG00000069266;ENSMUSG00000063021;ENSMUSG00000069267;ENSMUSG00000069300;ENSMUSG00000069301;ENSMUSG00000069268;ENSMUSG00000091405;ENSMUSG00000037894;…
R-MMU-427413	NoRC negatively regulates rRNA expression	2.06501e-14	2.00306e-12	Mus musculus	ENSMUSG00000075031;ENSMUSG00000096010;ENSMUSG00000105827;ENSMUSG00000068855;ENSMUSG00000099583;ENSMUSG00000069308;ENSMUSG00000069309;ENSMUSG00000060093;ENSMUSG00000071478;ENSMUSG00000100210;ENSMUSG00000094338;ENSMUSG00000069305;ENSMUSG00000069265;ENSMUSG00000069266;ENSMUSG00000063021;ENSMUSG00000069267;ENSMUSG00000069300;ENSMUSG00000069301;ENSMUSG00000069268;ENSMUSG00000091405;ENSMUSG00000037894;…
R-MMU-5250941	Negative epigenetic regulation of rRNA expression	2.15716e-13	1.83359e-11	Mus musculus	ENSMUSG00000075031;ENSMUSG00000096010;ENSMUSG00000105827;ENSMUSG00000068855;ENSMUSG00000099583;ENSMUSG00000069308;ENSMUSG00000069309;ENSMUSG00000060093;ENSMUSG00000071478;ENSMUSG00000100210;ENSMUSG00000094338;ENSMUSG00000069305;ENSMUSG00000069265;ENSMUSG00000069266;ENSMUSG00000063021;ENSMUSG00000069267;ENSMUSG00000069300;ENSMUSG00000069301;ENSMUSG00000069268;ENSMUSG00000091405;ENSMUSG00000037894;…
R-MMU-1221633	Meiotic Synapsis	1.00853e-12	6.85798e-11	Mus musculus	ENSMUSG00000075031;ENSMUSG00000096010;ENSMUSG00000105827;ENSMUSG00000068855;ENSMUSG00000099583;ENSMUSG00000069308;ENSMUSG00000069309;ENSMUSG00000060093;ENSMUSG00000071478;ENSMUSG00000100210;ENSMUSG00000094338;ENSMUSG00000069305;ENSMUSG00000069265;ENSMUSG00000069266;ENSMUSG00000063021;ENSMUSG00000069267;ENSMUSG00000069300;ENSMUSG00000069301;ENSMUSG00000069268;ENSMUSG00000091405;ENSMUSG00000037894;…
R-MMU-1221632	Meiotic synapsis	1.00853e-12	6.85798e-11	Mus musculus	ENSMUSG00000075031;ENSMUSG00000096010;ENSMUSG00000105827;ENSMUSG00000068855;ENSMUSG00000099583;ENSMUSG00000069308;ENSMUSG00000069309;ENSMUSG00000060093;ENSMUSG00000071478;ENSMUSG00000100210;ENSMUSG00000094338;ENSMUSG00000069305;ENSMUSG00000069265;ENSMUSG00000069266;ENSMUSG00000063021;ENSMUSG00000069267;ENSMUSG00000069300;ENSMUSG00000069301;ENSMUSG00000069268;ENSMUSG00000091405;ENSMUSG00000037894;…
R-MMU-5250913	Positive epigenetic regulation of rRNA expression	2.05769e-12	1.27577e-10	Mus musculus	ENSMUSG00000075031;ENSMUSG00000096010;ENSMUSG00000105827;ENSMUSG00000068855;ENSMUSG00000099583;ENSMUSG00000069308;ENSMUSG00000069309;ENSMUSG00000060093;ENSMUSG00000071478;ENSMUSG00000100210;ENSMUSG00000094338;ENSMUSG00000069305;ENSMUSG00000069265;ENSMUSG00000069266;ENSMUSG00000063021;ENSMUSG00000069267;ENSMUSG00000069300;ENSMUSG00000069301;ENSMUSG00000069268;ENSMUSG00000091405;ENSMUSG00000037894;…
R-MMU-5617472	Activation of anterior HOX genes in hindbrain development during early embryogenesis	1.2624e-11	6.56449e-10	Mus musculus	ENSMUSG00000075031;ENSMUSG00000096010;ENSMUSG00000105827;ENSMUSG00000068855;ENSMUSG00000099583;ENSMUSG00000069308;ENSMUSG00000069309;ENSMUSG00000060093;ENSMUSG00000071478;ENSMUSG00000100210;ENSMUSG00000094338;ENSMUSG00000069305;ENSMUSG00000069265;ENSMUSG00000069266;ENSMUSG00000063021;ENSMUSG00000069267;ENSMUSG00000069300;ENSMUSG00000069301;ENSMUSG00000069268;ENSMUSG00000091405;ENSMUSG00000037894;…
R-MMU-5619507	Activation of HOX genes during differentiation	1.2624e-11	6.56449e-10	Mus musculus	ENSMUSG00000075031;ENSMUSG00000096010;ENSMUSG00000105827;ENSMUSG00000068855;ENSMUSG00000099583;ENSMUSG00000069308;ENSMUSG00000069309;ENSMUSG00000060093;ENSMUSG00000071478;ENSMUSG00000100210;ENSMUSG00000094338;ENSMUSG00000069305;ENSMUSG00000069265;ENSMUSG00000069266;ENSMUSG00000063021;ENSMUSG00000069267;ENSMUSG00000069300;ENSMUSG00000069301;ENSMUSG00000069268;ENSMUSG00000091405;ENSMUSG00000037894;…
R-MMU-1500620	Meiosis	3.81256e-11	1.83003e-09	Mus musculus	ENSMUSG00000075031;ENSMUSG00000096010;ENSMUSG00000105827;ENSMUSG00000068855;ENSMUSG00000099583;ENSMUSG00000069308;ENSMUSG00000069309;ENSMUSG00000060093;ENSMUSG00000071478;ENSMUSG00000100210;ENSMUSG00000094338;ENSMUSG00000069305;ENSMUSG00000069265;ENSMUSG00000069266;ENSMUSG00000063021;ENSMUSG00000069267;ENSMUSG00000069300;ENSMUSG00000069301;ENSMUSG00000069268;ENSMUSG00000091405;ENSMUSG00000037894;…
R-MMU-73886	Chromosome Maintenance	1.14518e-10	5.1533e-09	Mus musculus	ENSMUSG00000033970;ENSMUSG00000025395;ENSMUSG00000075266;ENSMUSG00000021391;ENSMUSG00000096010;ENSMUSG00000026134;ENSMUSG00000060981;ENSMUSG00000022881;ENSMUSG00000028884;ENSMUSG00000024742;ENSMUSG00000060093;ENSMUSG00000069305;ENSMUSG00000064288;ENSMUSG00000021714;ENSMUSG00000069266;ENSMUSG00000022978;ENSMUSG00000067455;ENSMUSG00000072980;ENSMUSG00000091405;ENSMUSG00000045273;ENSMUSG00000069274;…
R-MMU-212165	Epigenetic regulation of gene expression	5.75353e-10	2.41648e-08	Mus musculus	ENSMUSG00000075031;ENSMUSG00000096010;ENSMUSG00000105827;ENSMUSG00000068855;ENSMUSG00000099583;ENSMUSG00000069308;ENSMUSG00000069309;ENSMUSG00000060093;ENSMUSG00000071478;ENSMUSG00000100210;ENSMUSG00000094338;ENSMUSG00000069305;ENSMUSG00000069265;ENSMUSG00000069266;ENSMUSG00000063021;ENSMUSG00000069267;ENSMUSG00000069300;ENSMUSG00000069301;ENSMUSG00000069268;ENSMUSG00000091405;ENSMUSG00000037894;…
R-MMU-68886	M Phase	1.1359e-09	4.54359e-08	Mus musculus	ENSMUSG00000034349;ENSMUSG00000051220;ENSMUSG00000026683;ENSMUSG00000021391;ENSMUSG00000096010;ENSMUSG00000042029;ENSMUSG00000029910;ENSMUSG00000021115;ENSMUSG00000060093;ENSMUSG00000015880;ENSMUSG00000069305;ENSMUSG00000041431;ENSMUSG00000021714;ENSMUSG00000069266;ENSMUSG00000021737;ENSMUSG00000091405;ENSMUSG00000045273;ENSMUSG00000036223;ENSMUSG00000023919;ENSMUSG00000019942;ENSMUSG00000005233;…
R-MMU-68877	Mitotic Prometaphase	4.27467e-08	1.58163e-06	Mus musculus	ENSMUSG00000005233;ENSMUSG00000034349;ENSMUSG00000051220;ENSMUSG00000026683;ENSMUSG00000017716;ENSMUSG00000021391;ENSMUSG00000028312;ENSMUSG00000026039;ENSMUSG00000029910;ENSMUSG00000015880;ENSMUSG00000041431;ENSMUSG00000069910;ENSMUSG00000021714;ENSMUSG00000074476;ENSMUSG00000045273;ENSMUSG00000023919;ENSMUSG00000036223;ENSMUSG00000019942
R-MMU-3214847	HATs acetylate histones	7.08002e-08	2.47801e-06	Mus musculus	ENSMUSG00000075031;ENSMUSG00000096010;ENSMUSG00000105827;ENSMUSG00000099583;ENSMUSG00000069308;ENSMUSG00000060093;ENSMUSG00000100210;ENSMUSG00000094338;ENSMUSG00000069305;ENSMUSG00000069265;ENSMUSG00000069266;ENSMUSG00000069267;ENSMUSG00000069300;ENSMUSG00000069268;ENSMUSG00000091405;ENSMUSG00000074403;ENSMUSG00000062727;ENSMUSG00000058385;ENSMUSG00000060981;ENSMUSG00000101355;ENSMUSG00000099517;…
R-MMU-453279	Mitotic G1-G1/S phases	7.17464e-07	2.43938e-05	Mus musculus	ENSMUSG00000025395;ENSMUSG00000028551;ENSMUSG00000026134;ENSMUSG00000026355;ENSMUSG00000028884;ENSMUSG00000002297;ENSMUSG00000026914;ENSMUSG00000018983;ENSMUSG00000019773;ENSMUSG00000041431;ENSMUSG00000021737;ENSMUSG00000020649;ENSMUSG00000020914;ENSMUSG00000021707;ENSMUSG00000030751;ENSMUSG00000019942
R-MMU-2500257	Resolution of Sister Chromatid Cohesion	2.27217e-06	7.27093e-05	Mus musculus	ENSMUSG00000005233;ENSMUSG00000051220;ENSMUSG00000026683;ENSMUSG00000017716;ENSMUSG00000021391;ENSMUSG00000026039;ENSMUSG00000029910;ENSMUSG00000041431;ENSMUSG00000069910;ENSMUSG00000021714;ENSMUSG00000074476;ENSMUSG00000045273;ENSMUSG00000023919;ENSMUSG00000036223;ENSMUSG00000019942
R-MMU-5334727	Mus musculus biological processes	2.77969e-06	8.61703e-05	Mus musculus	ENSMUSG00000075031;ENSMUSG00000096010;ENSMUSG00000105827;ENSMUSG00000068855;ENSMUSG00000099583;ENSMUSG00000069308;ENSMUSG00000069309;ENSMUSG00000060093;ENSMUSG00000071478;ENSMUSG00000100210;ENSMUSG00000094338;ENSMUSG00000069305;ENSMUSG00000069265;ENSMUSG00000069266;ENSMUSG00000063021;ENSMUSG00000069267;ENSMUSG00000069300;ENSMUSG00000069301;ENSMUSG00000069268;ENSMUSG00000091405;ENSMUSG00000037894;…
R-MMU-774815	Nucleosome assembly	3.33247e-06	9.33091e-05	Mus musculus	ENSMUSG00000075266;ENSMUSG00000021391;ENSMUSG00000096010;ENSMUSG00000060981;ENSMUSG00000060093;ENSMUSG00000069305;ENSMUSG00000064288;ENSMUSG00000021714;ENSMUSG00000069266;ENSMUSG00000022978;ENSMUSG00000067455;ENSMUSG00000072980;ENSMUSG00000091405;ENSMUSG00000045273;ENSMUSG00000069274;ENSMUSG00000023919
R-MMU-606279	Deposition of new CENPA-containing nucleosomes at the centromere	3.33247e-06	9.33091e-05	Mus musculus	ENSMUSG00000075266;ENSMUSG00000021391;ENSMUSG00000096010;ENSMUSG00000060981;ENSMUSG00000060093;ENSMUSG00000069305;ENSMUSG00000064288;ENSMUSG00000021714;ENSMUSG00000069266;ENSMUSG00000022978;ENSMUSG00000067455;ENSMUSG00000072980;ENSMUSG00000091405;ENSMUSG00000045273;ENSMUSG00000069274;ENSMUSG00000023919
R-MMU-69306	DNA Replication	4.19817e-06	0.000113351	Mus musculus	ENSMUSG00000033970;ENSMUSG00000025395;ENSMUSG00000026134;ENSMUSG00000022881;ENSMUSG00000026355;ENSMUSG00000028884;ENSMUSG00000002297;ENSMUSG00000024742;ENSMUSG00000026914;ENSMUSG00000018983;ENSMUSG00000021737;ENSMUSG00000031821;ENSMUSG00000030751
R-MMU-69190	DNA strand elongation	4.98255e-06	0.000124564	Mus musculus	ENSMUSG00000033970;ENSMUSG00000025395;ENSMUSG00000026134;ENSMUSG00000022881;ENSMUSG00000028884;ENSMUSG00000031821;ENSMUSG00000024742
R-MMU-69206	G1/S Transition	7.68374e-06	0.000183661	Mus musculus	ENSMUSG00000025395;ENSMUSG00000026134;ENSMUSG00000026355;ENSMUSG00000028884;ENSMUSG00000002297;ENSMUSG00000026914;ENSMUSG00000019773;ENSMUSG00000041431;ENSMUSG00000021737;ENSMUSG00000020649;ENSMUSG00000021707;ENSMUSG00000030751;ENSMUSG00000019942
R-MMU-2555396	Mitotic Metaphase and Anaphase	7.98528e-06	0.000183661	Mus musculus	ENSMUSG00000005233;ENSMUSG00000051220;ENSMUSG00000026683;ENSMUSG00000017716;ENSMUSG00000021391;ENSMUSG00000026039;ENSMUSG00000029910;ENSMUSG00000021115;ENSMUSG00000026914;ENSMUSG00000019773;ENSMUSG00000069910;ENSMUSG00000021714;ENSMUSG00000021737;ENSMUSG00000074476;ENSMUSG00000045273;ENSMUSG00000023919;ENSMUSG00000036223;ENSMUSG00000030751
R-MMU-157579	Telomere Maintenance	8.72485e-06	0.000191947	Mus musculus	ENSMUSG00000033970;ENSMUSG00000025395;ENSMUSG00000026134;ENSMUSG00000022881;ENSMUSG00000028884;ENSMUSG00000031403;ENSMUSG00000024742
R-MMU-180786	Extension of Telomeres	8.72485e-06	0.000191947	Mus musculus	ENSMUSG00000033970;ENSMUSG00000025395;ENSMUSG00000026134;ENSMUSG00000022881;ENSMUSG00000028884;ENSMUSG00000031403;ENSMUSG00000024742
R-MMU-2299718	Condensation of Prophase Chromosomes	1.26882e-05	0.000266452	Mus musculus	ENSMUSG00000034349;ENSMUSG00000096010;ENSMUSG00000060981;ENSMUSG00000028312;ENSMUSG00000042029;ENSMUSG00000060093;ENSMUSG00000069305;ENSMUSG00000041431;ENSMUSG00000064288;ENSMUSG00000069266;ENSMUSG00000067455;ENSMUSG00000091405;ENSMUSG00000069274;ENSMUSG00000019942
R-MMU-69186	Lagging Strand Synthesis	2.2063e-05	0.00044126	Mus musculus	ENSMUSG00000033970;ENSMUSG00000025395;ENSMUSG00000026134;ENSMUSG00000022881;ENSMUSG00000028884;ENSMUSG00000024742
R-MMU-68882	Mitotic Anaphase	2.75044e-05	0.000522584	Mus musculus	ENSMUSG00000005233;ENSMUSG00000051220;ENSMUSG00000026683;ENSMUSG00000017716;ENSMUSG00000021391;ENSMUSG00000026039;ENSMUSG00000029910;ENSMUSG00000021115;ENSMUSG00000026914;ENSMUSG00000069910;ENSMUSG00000021714;ENSMUSG00000021737;ENSMUSG00000074476;ENSMUSG00000045273;ENSMUSG00000023919;ENSMUSG00000036223;ENSMUSG00000030751
R-MMU-5693579	Homologous DNA Pairing and Strand Exchange	4.21028e-05	0.00075785	Mus musculus	ENSMUSG00000033970;ENSMUSG00000022881;ENSMUSG00000028884;ENSMUSG00000030346
R-MMU-69239	Synthesis of DNA	4.75962e-05	0.000809136	Mus musculus	ENSMUSG00000026914;ENSMUSG00000033970;ENSMUSG00000025395;ENSMUSG00000021737;ENSMUSG00000026134;ENSMUSG00000022881;ENSMUSG00000028884;ENSMUSG00000026355;ENSMUSG00000031821;ENSMUSG00000030751;ENSMUSG00000024742
R-MMU-69481	G2/M Checkpoints	4.97239e-05	0.000845306	Mus musculus	ENSMUSG00000029521;ENSMUSG00000033970;ENSMUSG00000096010;ENSMUSG00000060981;ENSMUSG00000022881;ENSMUSG00000026355;ENSMUSG00000028884;ENSMUSG00000002297;ENSMUSG00000049932;ENSMUSG00000026914;ENSMUSG00000060093;ENSMUSG00000069305;ENSMUSG00000041431;ENSMUSG00000064288;ENSMUSG00000069266;ENSMUSG00000021737;ENSMUSG00000067455;ENSMUSG00000091405;ENSMUSG00000069274;ENSMUSG00000030751;ENSMUSG00000019942
R-MMU-174417	Telomere C-strand (Lagging Strand) Synthesis	5.33648e-05	0.000907202	Mus musculus	ENSMUSG00000033970;ENSMUSG00000025395;ENSMUSG00000026134;ENSMUSG00000022881;ENSMUSG00000028884;ENSMUSG00000024742
R-MMU-2467813	Separation of Sister Chromatids	6.85134e-05	0.00109621	Mus musculus	ENSMUSG00000005233;ENSMUSG00000051220;ENSMUSG00000026683;ENSMUSG00000017716;ENSMUSG00000021391;ENSMUSG00000026039;ENSMUSG00000029910;ENSMUSG00000026914;ENSMUSG00000069910;ENSMUSG00000021714;ENSMUSG00000021737;ENSMUSG00000074476;ENSMUSG00000045273;ENSMUSG00000023919;ENSMUSG00000036223;ENSMUSG00000030751
R-MMU-69242	S Phase	8.20289e-05	0.00127998	Mus musculus	ENSMUSG00000026914;ENSMUSG00000033970;ENSMUSG00000025395;ENSMUSG00000021737;ENSMUSG00000026134;ENSMUSG00000022034;ENSMUSG00000022881;ENSMUSG00000028884;ENSMUSG00000026355;ENSMUSG00000031821;ENSMUSG00000030751;ENSMUSG00000024742
R-MMU-113510	E2F mediated regulation of DNA replication	8.53321e-05	0.00127998	Mus musculus	ENSMUSG00000019773;ENSMUSG00000041431;ENSMUSG00000025395;ENSMUSG00000020649;ENSMUSG00000021707;ENSMUSG00000026134;ENSMUSG00000019942
R-MMU-5663220	RHO GTPases Activate Formins	8.77723e-05	0.00131658	Mus musculus	ENSMUSG00000005233;ENSMUSG00000051220;ENSMUSG00000026683;ENSMUSG00000017716;ENSMUSG00000021391;ENSMUSG00000026039;ENSMUSG00000029910;ENSMUSG00000069910;ENSMUSG00000021714;ENSMUSG00000074476;ENSMUSG00000045273;ENSMUSG00000023919;ENSMUSG00000036223
R-MMU-69620	Cell Cycle Checkpoints	9.66031e-05	0.00141551	Mus musculus	ENSMUSG00000029521;ENSMUSG00000033970;ENSMUSG00000096010;ENSMUSG00000060981;ENSMUSG00000022881;ENSMUSG00000026355;ENSMUSG00000028884;ENSMUSG00000002297;ENSMUSG00000049932;ENSMUSG00000029910;ENSMUSG00000026914;ENSMUSG00000060093;ENSMUSG00000069305;ENSMUSG00000041431;ENSMUSG00000064288;ENSMUSG00000069266;ENSMUSG00000021737;ENSMUSG00000067455;ENSMUSG00000091405;ENSMUSG00000069274;ENSMUSG00000030751;…
R-MMU-68874	M/G1 Transition	0.000108886	0.00141551	Mus musculus	ENSMUSG00000026914;ENSMUSG00000018983;ENSMUSG00000025395;ENSMUSG00000021737;ENSMUSG00000026134;ENSMUSG00000028884;ENSMUSG00000026355;ENSMUSG00000002297;ENSMUSG00000030751
R-MMU-69002	DNA Replication Pre-Initiation	0.000108886	0.00141551	Mus musculus	ENSMUSG00000026914;ENSMUSG00000018983;ENSMUSG00000025395;ENSMUSG00000021737;ENSMUSG00000026134;ENSMUSG00000028884;ENSMUSG00000026355;ENSMUSG00000002297;ENSMUSG00000030751
R-MMU-69166	Removal of the Flap Intermediate	0.000158564	0.00206133	Mus musculus	ENSMUSG00000025395;ENSMUSG00000026134;ENSMUSG00000028884;ENSMUSG00000024742
R-MMU-68875	Mitotic Prophase	0.000167382	0.00217596	Mus musculus	ENSMUSG00000034349;ENSMUSG00000096010;ENSMUSG00000060981;ENSMUSG00000028312;ENSMUSG00000026779;ENSMUSG00000042029;ENSMUSG00000028614;ENSMUSG00000021115;ENSMUSG00000060093;ENSMUSG00000069305;ENSMUSG00000041431;ENSMUSG00000064288;ENSMUSG00000069266;ENSMUSG00000067455;ENSMUSG00000091405;ENSMUSG00000069274;ENSMUSG00000019942
R-MMU-69473	G2/M DNA damage checkpoint	0.000201482	0.00241778	Mus musculus	ENSMUSG00000029521;ENSMUSG00000033970;ENSMUSG00000096010;ENSMUSG00000060981;ENSMUSG00000022881;ENSMUSG00000028884;ENSMUSG00000049932;ENSMUSG00000060093;ENSMUSG00000069305;ENSMUSG00000041431;ENSMUSG00000064288;ENSMUSG00000069266;ENSMUSG00000067455;ENSMUSG00000091405;ENSMUSG00000069274;ENSMUSG00000019942
R-MMU-68962	Activation of the pre-replicative complex	0.000229837	0.00275804	Mus musculus	ENSMUSG00000025395;ENSMUSG00000026134;ENSMUSG00000028884;ENSMUSG00000026355;ENSMUSG00000002297
R-MMU-69183	Processive synthesis on the lagging strand	0.000364249	0.00400674	Mus musculus	ENSMUSG00000025395;ENSMUSG00000026134;ENSMUSG00000028884;ENSMUSG00000024742
R-MMU-73894	DNA Repair	0.000427628	0.00470391	Mus musculus	ENSMUSG00000030254;ENSMUSG00000029521;ENSMUSG00000033970;ENSMUSG00000027671;ENSMUSG00000040204;ENSMUSG00000096010;ENSMUSG00000060981;ENSMUSG00000022881;ENSMUSG00000028884;ENSMUSG00000049932;ENSMUSG00000047757;ENSMUSG00000024742;ENSMUSG00000060093;ENSMUSG00000069305;ENSMUSG00000025917;ENSMUSG00000064288;ENSMUSG00000069266;ENSMUSG00000067455;ENSMUSG00000019738;ENSMUSG00000091405;ENSMUSG00000069274;…
R-MMU-4839726	Chromatin organization	0.000453501	0.00481862	Mus musculus	ENSMUSG00000075031;ENSMUSG00000027671;ENSMUSG00000096010;ENSMUSG00000105827;ENSMUSG00000068855;ENSMUSG00000099583;ENSMUSG00000069308;ENSMUSG00000069309;ENSMUSG00000060093;ENSMUSG00000071478;ENSMUSG00000100210;ENSMUSG00000094338;ENSMUSG00000069305;ENSMUSG00000069265;ENSMUSG00000069266;ENSMUSG00000069267;ENSMUSG00000069300;ENSMUSG00000069301;ENSMUSG00000069268;ENSMUSG00000091405;ENSMUSG00000074403;…
R-MMU-3247509	Chromatin modifying enzymes	0.000453501	0.00481862	Mus musculus	ENSMUSG00000075031;ENSMUSG00000027671;ENSMUSG00000096010;ENSMUSG00000105827;ENSMUSG00000068855;ENSMUSG00000099583;ENSMUSG00000069308;ENSMUSG00000069309;ENSMUSG00000060093;ENSMUSG00000071478;ENSMUSG00000100210;ENSMUSG00000094338;ENSMUSG00000069305;ENSMUSG00000069265;ENSMUSG00000069266;ENSMUSG00000069267;ENSMUSG00000069300;ENSMUSG00000069301;ENSMUSG00000069268;ENSMUSG00000091405;ENSMUSG00000074403;…
R-MMU-176187	Activation of ATR in response to replication stress	0.000472697	0.00481862	Mus musculus	ENSMUSG00000033970;ENSMUSG00000022881;ENSMUSG00000028884;ENSMUSG00000026355;ENSMUSG00000002297
R-MMU-176417	Phosphorylation of Emi1	0.000481862	0.00481862	Mus musculus	ENSMUSG00000041431;ENSMUSG00000019773;ENSMUSG00000019942
R-MMU-5693538	Homology Directed Repair	0.000669408	0.00669408	Mus musculus	ENSMUSG00000033970;ENSMUSG00000096010;ENSMUSG00000060981;ENSMUSG00000022881;ENSMUSG00000028884;ENSMUSG00000049932;ENSMUSG00000024742;ENSMUSG00000060093;ENSMUSG00000069305;ENSMUSG00000064288;ENSMUSG00000069266;ENSMUSG00000067455;ENSMUSG00000091405;ENSMUSG00000069274;ENSMUSG00000030346
R-MMU-5685942	HDR through Homologous Recombination (HRR)	0.000755019	0.00755019	Mus musculus	ENSMUSG00000033970;ENSMUSG00000022881;ENSMUSG00000028884;ENSMUSG00000030346
R-MMU-5651801	PCNA-Dependent Long Patch Base Excision Repair	0.000986343	0.00986343	Mus musculus	ENSMUSG00000033970;ENSMUSG00000022881;ENSMUSG00000028884;ENSMUSG00000024742
R-MMU-196843	Vitamin B2 (riboflavin) metabolism	0.0011014	0.0106282	Mus musculus	ENSMUSG00000037370
R-MMU-5693567	HDR through Homologous Recombination (HR) or Single Strand Annealing (SSA)	0.00111998	0.0106282	Mus musculus	ENSMUSG00000033970;ENSMUSG00000096010;ENSMUSG00000060981;ENSMUSG00000022881;ENSMUSG00000028884;ENSMUSG00000049932;ENSMUSG00000060093;ENSMUSG00000069305;ENSMUSG00000064288;ENSMUSG00000069266;ENSMUSG00000067455;ENSMUSG00000091405;ENSMUSG00000069274;ENSMUSG00000030346
R-MMU-5693532	DNA Double-Strand Break Repair	0.00118091	0.0106282	Mus musculus	ENSMUSG00000029521;ENSMUSG00000033970;ENSMUSG00000096010;ENSMUSG00000060981;ENSMUSG00000022881;ENSMUSG00000028884;ENSMUSG00000049932;ENSMUSG00000024742;ENSMUSG00000060093;ENSMUSG00000069305;ENSMUSG00000064288;ENSMUSG00000069266;ENSMUSG00000067455;ENSMUSG00000091405;ENSMUSG00000069274;ENSMUSG00000030346
R-MMU-5625886	Activated PKN1 stimulates transcription of AR (androgen receptor) regulated genes KLK2 and KLK3	0.00154	0.01386	Mus musculus	ENSMUSG00000096010;ENSMUSG00000060981;ENSMUSG00000099583;ENSMUSG00000101355;ENSMUSG00000099517;ENSMUSG00000060093;ENSMUSG00000100210;ENSMUSG00000069305;ENSMUSG00000064288;ENSMUSG00000069265;ENSMUSG00000101972;ENSMUSG00000069266;ENSMUSG00000069310;ENSMUSG00000069267;ENSMUSG00000067455;ENSMUSG00000091405;ENSMUSG00000069273;ENSMUSG00000069274;ENSMUSG00000074403
R-MMU-70635	Urea cycle	0.00154	0.01386	Mus musculus	ENSMUSG00000031173;ENSMUSG00000063445;ENSMUSG00000021125
R-MMU-5689603	UCH proteinases	0.00187705	0.0165962	Mus musculus	ENSMUSG00000061615;ENSMUSG00000027671;ENSMUSG00000061991;ENSMUSG00000022111;ENSMUSG00000068855;ENSMUSG00000069309;ENSMUSG00000018189;ENSMUSG00000026914;ENSMUSG00000071478;ENSMUSG00000021737;ENSMUSG00000069301;ENSMUSG00000069272;ENSMUSG00000071516;ENSMUSG00000030751;ENSMUSG00000069270
R-MMU-110314	Recognition of DNA damage by PCNA-containing replication complex	0.00193034	0.0165962	Mus musculus	ENSMUSG00000030254;ENSMUSG00000033970;ENSMUSG00000022881;ENSMUSG00000028884
R-MMU-110373	Resolution of AP sites via the multiple-nucleotide patch replacement pathway	0.00193034	0.0165962	Mus musculus	ENSMUSG00000033970;ENSMUSG00000022881;ENSMUSG00000028884;ENSMUSG00000024742
R-MMU-110312	Translesion synthesis by REV1	0.00197153	0.0165962	Mus musculus	ENSMUSG00000033970;ENSMUSG00000022881;ENSMUSG00000028884
R-MMU-2514853	Condensation of Prometaphase Chromosomes	0.00207453	0.0165962	Mus musculus	ENSMUSG00000034349;ENSMUSG00000015880;ENSMUSG00000028312
R-MMU-3214858	RMTs methylate histone arginines	0.0023123	0.0184984	Mus musculus	ENSMUSG00000027671;ENSMUSG00000096010;ENSMUSG00000068855;ENSMUSG00000099583;ENSMUSG00000069309;ENSMUSG00000060093;ENSMUSG00000071478;ENSMUSG00000100210;ENSMUSG00000069305;ENSMUSG00000069265;ENSMUSG00000069266;ENSMUSG00000069267;ENSMUSG00000069301;ENSMUSG00000091405;ENSMUSG00000074403;ENSMUSG00000071516;ENSMUSG00000061615;ENSMUSG00000061991;ENSMUSG00000060981;ENSMUSG00000101355;ENSMUSG00000099517;…
R-MMU-5655862	Translesion synthesis by POLK	0.00232969	0.0186375	Mus musculus	ENSMUSG00000033970;ENSMUSG00000022881;ENSMUSG00000028884
R-MMU-113507	E2F-enabled inhibition of pre-replication complex formation	0.00260854	0.0191119	Mus musculus	ENSMUSG00000041431;ENSMUSG00000019942
R-MMU-195258	RHO GTPase Effectors	0.00261883	0.0191119	Mus musculus	ENSMUSG00000051220;ENSMUSG00000026683;ENSMUSG00000021391;ENSMUSG00000096010;ENSMUSG00000099583;ENSMUSG00000029910;ENSMUSG00000060093;ENSMUSG00000100210;ENSMUSG00000069305;ENSMUSG00000069265;ENSMUSG00000021714;ENSMUSG00000069266;ENSMUSG00000069267;ENSMUSG00000091405;ENSMUSG00000045273;ENSMUSG00000036223;ENSMUSG00000023919;ENSMUSG00000074403;ENSMUSG00000005233;ENSMUSG00000017716;ENSMUSG00000060981;…
R-MMU-73728	RNA Polymerase I Promoter Opening	0.00271165	0.0191119	Mus musculus	ENSMUSG00000096010;ENSMUSG00000060981;ENSMUSG00000099583;ENSMUSG00000101355;ENSMUSG00000099517;ENSMUSG00000060093;ENSMUSG00000100210;ENSMUSG00000069305;ENSMUSG00000064288;ENSMUSG00000069265;ENSMUSG00000101972;ENSMUSG00000069266;ENSMUSG00000069310;ENSMUSG00000069267;ENSMUSG00000067455;ENSMUSG00000091405;ENSMUSG00000069273;ENSMUSG00000069274;ENSMUSG00000074403
R-MMU-69091	Polymerase switching	0.00273027	0.0191119	Mus musculus	ENSMUSG00000033970;ENSMUSG00000025395;ENSMUSG00000026134;ENSMUSG00000022881
R-MMU-69109	Leading Strand Synthesis	0.00273027	0.0191119	Mus musculus	ENSMUSG00000033970;ENSMUSG00000025395;ENSMUSG00000026134;ENSMUSG00000022881
R-MMU-174411	Polymerase switching on the C-strand of the telomere	0.00273027	0.0191119	Mus musculus	ENSMUSG00000033970;ENSMUSG00000025395;ENSMUSG00000026134;ENSMUSG00000022881
R-MMU-110320	Translesion Synthesis by POLH	0.00317565	0.0222296	Mus musculus	ENSMUSG00000033970;ENSMUSG00000022881;ENSMUSG00000028884
R-MMU-427359	SIRT1 negatively regulates rRNA Expression	0.00345737	0.0242016	Mus musculus	ENSMUSG00000096010;ENSMUSG00000060981;ENSMUSG00000099583;ENSMUSG00000101355;ENSMUSG00000099517;ENSMUSG00000060093;ENSMUSG00000100210;ENSMUSG00000069305;ENSMUSG00000064288;ENSMUSG00000069265;ENSMUSG00000101972;ENSMUSG00000069266;ENSMUSG00000069310;ENSMUSG00000069267;ENSMUSG00000067455;ENSMUSG00000091405;ENSMUSG00000069273;ENSMUSG00000069274;ENSMUSG00000074403
R-MMU-73893	DNA Damage Bypass	0.00347641	0.0243349	Mus musculus	ENSMUSG00000030254;ENSMUSG00000033970;ENSMUSG00000040204;ENSMUSG00000022881;ENSMUSG00000028884
R-MMU-5656121	Translesion synthesis by POLI	0.00366817	0.0256772	Mus musculus	ENSMUSG00000033970;ENSMUSG00000022881;ENSMUSG00000028884
R-MMU-5578749	Transcriptional regulation by small RNAs	0.0037748	0.0264236	Mus musculus	ENSMUSG00000029430;ENSMUSG00000096010;ENSMUSG00000060981;ENSMUSG00000099583;ENSMUSG00000028614;ENSMUSG00000101355;ENSMUSG00000099517;ENSMUSG00000060093;ENSMUSG00000100210;ENSMUSG00000069305;ENSMUSG00000064288;ENSMUSG00000069265;ENSMUSG00000101972;ENSMUSG00000069266;ENSMUSG00000069310;ENSMUSG00000069267;ENSMUSG00000067455;ENSMUSG00000019738;ENSMUSG00000091405;ENSMUSG00000069273;ENSMUSG00000069274;…
R-MMU-5656169	Termination of translesion DNA synthesis	0.00418199	0.0288217	Mus musculus	ENSMUSG00000033970;ENSMUSG00000040204;ENSMUSG00000022881;ENSMUSG00000028884
R-MMU-69205	G1/S-Specific Transcription	0.00421009	0.0288217	Mus musculus	ENSMUSG00000019773;ENSMUSG00000020649;ENSMUSG00000021707;ENSMUSG00000019942
R-MMU-190861	Gap junction assembly	0.00456268	0.0288217	Mus musculus	ENSMUSG00000047797;ENSMUSG00000050953
R-MMU-176408	Regulation of APC/C activators between G1/S and early anaphase	0.00467849	0.0288217	Mus musculus	ENSMUSG00000026914;ENSMUSG00000019773;ENSMUSG00000041431;ENSMUSG00000021737;ENSMUSG00000030751;ENSMUSG00000029910;ENSMUSG00000019942
R-MMU-5696397	Gap-filling DNA repair synthesis and ligation in GG-NER	0.00480361	0.0288217	Mus musculus	ENSMUSG00000033970;ENSMUSG00000022881;ENSMUSG00000028884
R-MMU-2559582	Senescence-Associated Secretory Phenotype (SASP)	0.00507295	0.0304377	Mus musculus	ENSMUSG00000028551;ENSMUSG00000096010;ENSMUSG00000060981;ENSMUSG00000099583;ENSMUSG00000101355;ENSMUSG00000099517;ENSMUSG00000060093;ENSMUSG00000100210;ENSMUSG00000069305;ENSMUSG00000064288;ENSMUSG00000069265;ENSMUSG00000101972;ENSMUSG00000069266;ENSMUSG00000069310;ENSMUSG00000031309;ENSMUSG00000069267;ENSMUSG00000067455;ENSMUSG00000091405;ENSMUSG00000069273;ENSMUSG00000069274;ENSMUSG00000074403
R-MMU-69478	G2/M DNA replication checkpoint	0.00701455	0.0420873	Mus musculus	ENSMUSG00000041431;ENSMUSG00000019942
R-MMU-6783310	Fanconi Anemia Pathway	0.00724418	0.0434651	Mus musculus	ENSMUSG00000028884;ENSMUSG00000047757
R-MMU-174143	APC/C-mediated degradation of cell cycle proteins	0.00761924	0.0457154	Mus musculus	ENSMUSG00000026914;ENSMUSG00000019773;ENSMUSG00000041431;ENSMUSG00000021737;ENSMUSG00000030751;ENSMUSG00000029910;ENSMUSG00000019942
R-MMU-453276	Regulation of mitotic cell cycle	0.00761924	0.0457154	Mus musculus	ENSMUSG00000026914;ENSMUSG00000019773;ENSMUSG00000041431;ENSMUSG00000021737;ENSMUSG00000030751;ENSMUSG00000029910;ENSMUSG00000019942
R-MMU-351202	Metabolism of polyamines	0.00761924	0.0457154	Mus musculus	ENSMUSG00000026914;ENSMUSG00000027199;ENSMUSG00000021737;ENSMUSG00000031173;ENSMUSG00000063445;ENSMUSG00000030751;ENSMUSG00000021125
R-MMU-174437	Removal of the Flap Intermediate from the C-strand	0.00762508	0.0457505	Mus musculus	ENSMUSG00000028884;ENSMUSG00000024742
R-MMU-5693554	Resolution of D-loop Structures through Synthesis-Dependent Strand Annealing (SDSA)	0.00773557	0.0464134	Mus musculus	ENSMUSG00000030346
R-MMU-5689901	Metalloprotease DUBs	0.00773557	0.0464134	Mus musculus	ENSMUSG00000061615;ENSMUSG00000026914;ENSMUSG00000071478;ENSMUSG00000069301;ENSMUSG00000069272;ENSMUSG00000061991;ENSMUSG00000068855;ENSMUSG00000071516;ENSMUSG00000069270;ENSMUSG00000069309
R-MMU-110313	Translesion synthesis by Y family DNA polymerases bypasses lesions on DNA template	0.00787452	0.0472471	Mus musculus	ENSMUSG00000033970;ENSMUSG00000040204;ENSMUSG00000022881;ENSMUSG00000028884
R-MMU-212300	PRC2 methylates histones and DNA	0.0089831	0.0538986	Mus musculus	ENSMUSG00000096010;ENSMUSG00000060981;ENSMUSG00000099583;ENSMUSG00000101355;ENSMUSG00000099517;ENSMUSG00000060093;ENSMUSG00000100210;ENSMUSG00000069305;ENSMUSG00000064288;ENSMUSG00000069265;ENSMUSG00000101972;ENSMUSG00000069266;ENSMUSG00000069310;ENSMUSG00000069267;ENSMUSG00000067455;ENSMUSG00000091405;ENSMUSG00000069273;ENSMUSG00000069274;ENSMUSG00000074403
R-MMU-5223345	Miscellaneous transport and binding events	0.0089831	0.0538986	Mus musculus	ENSMUSG00000031232
R-MMU-5696400	Dual Incision in GG-NER	0.00924766	0.055486	Mus musculus	ENSMUSG00000033970;ENSMUSG00000022881;ENSMUSG00000028884;ENSMUSG00000034345
R-MMU-8935690	Miscellaneous digestion events	0.00993887	0.0596332	Mus musculus	ENSMUSG00000079440;ENSMUSG00000032978
R-MMU-2980767	Activation of NIMA Kinases NEK9, NEK6, NEK7	0.00993887	0.0596332	Mus musculus	ENSMUSG00000041431;ENSMUSG00000019942
R-MMU-5693568	Resolution of D-loop Structures through Holliday Junction Intermediates	0.0127963	0.0639815	Mus musculus	ENSMUSG00000030346
R-MMU-6782135	Dual incision in TC-NER	0.0129839	0.0649195	Mus musculus	ENSMUSG00000033970;ENSMUSG00000019738;ENSMUSG00000022881;ENSMUSG00000028884;ENSMUSG00000034345
R-MMU-6781827	Transcription-Coupled Nucleotide Excision Repair (TC-NER)	0.0136444	0.0682219	Mus musculus	ENSMUSG00000033970;ENSMUSG00000025917;ENSMUSG00000019738;ENSMUSG00000022881;ENSMUSG00000028884;ENSMUSG00000034345
R-MMU-174414	Processive synthesis on the C-strand of the telomere	0.0138616	0.0693081	Mus musculus	ENSMUSG00000028884;ENSMUSG00000024742
R-MMU-5693537	Resolution of D-Loop Structures	0.014011	0.070055	Mus musculus	ENSMUSG00000030346
R-MMU-176409	APC/C:Cdc20 mediated degradation of mitotic proteins	0.0153788	0.0768942	Mus musculus	ENSMUSG00000026914;ENSMUSG00000041431;ENSMUSG00000021737;ENSMUSG00000030751;ENSMUSG00000029910;ENSMUSG00000019942
R-MMU-5693607	Processing of DNA double-strand break ends	0.0153788	0.0768942	Mus musculus	ENSMUSG00000033970;ENSMUSG00000096010;ENSMUSG00000060981;ENSMUSG00000022881;ENSMUSG00000028884;ENSMUSG00000049932;ENSMUSG00000060093;ENSMUSG00000069305;ENSMUSG00000064288;ENSMUSG00000069266;ENSMUSG00000067455;ENSMUSG00000091405;ENSMUSG00000069274
R-MMU-176814	Activation of APC/C and APC/C:Cdc20 mediated degradation of mitotic proteins	0.0162409	0.0812046	Mus musculus	ENSMUSG00000026914;ENSMUSG00000041431;ENSMUSG00000021737;ENSMUSG00000030751;ENSMUSG00000029910;ENSMUSG00000019942
R-MMU-6804114	TP53 Regulates Transcription of Genes Involved in G2 Cell Cycle Arrest	0.0171083	0.0855413	Mus musculus	ENSMUSG00000041431;ENSMUSG00000019942
R-MMU-5696399	Global Genome Nucleotide Excision Repair (GG-NER)	0.0180883	0.0904415	Mus musculus	ENSMUSG00000033970;ENSMUSG00000025917;ENSMUSG00000027671;ENSMUSG00000022881;ENSMUSG00000028884;ENSMUSG00000034345
R-MMU-6782210	Gap-filling DNA repair synthesis and ligation in TC-NER	0.0190263	0.0951316	Mus musculus	ENSMUSG00000033970;ENSMUSG00000019738;ENSMUSG00000022881;ENSMUSG00000028884;ENSMUSG00000034345
R-MMU-15869	Metabolism of nucleotides	0.0197726	0.098863	Mus musculus	ENSMUSG00000020649;ENSMUSG00000025817;ENSMUSG00000030978;ENSMUSG00000027203;ENSMUSG00000025574;ENSMUSG00000037601
R-MMU-8852276	The role of GTSE1 in G2/M progression after G2 checkpoint	0.0210373	0.0990555	Mus musculus	ENSMUSG00000026914;ENSMUSG00000041431;ENSMUSG00000021737;ENSMUSG00000030751;ENSMUSG00000019942
R-MMU-5685938	HDR through Single Strand Annealing (SSA)	0.0211695	0.0990555	Mus musculus	ENSMUSG00000033970;ENSMUSG00000022881;ENSMUSG00000028884
R-MMU-68952	DNA replication initiation	0.0213073	0.0990555	Mus musculus	ENSMUSG00000025395;ENSMUSG00000026134
R-MMU-174430	Telomere C-strand synthesis initiation	0.0213073	0.0990555	Mus musculus	ENSMUSG00000025395;ENSMUSG00000026134
R-MMU-500753	Pyrimidine biosynthesis	0.0213073	0.0990555	Mus musculus	ENSMUSG00000027203
R-MMU-73933	Resolution of Abasic Sites (AP sites)	0.0236567	0.0990555	Mus musculus	ENSMUSG00000033970;ENSMUSG00000022881;ENSMUSG00000028884;ENSMUSG00000024742
R-MMU-190840	Microtubule-dependent trafficking of connexons from Golgi to the plasma membrane	0.0244166	0.0990555	Mus musculus	ENSMUSG00000050953
R-MMU-190704	Oligomerization of connexins into connexons	0.0244166	0.0990555	Mus musculus	ENSMUSG00000047797
R-MMU-1483076	Synthesis of CL	0.0244166	0.0990555	Mus musculus	ENSMUSG00000027357
R-MMU-5693616	Presynaptic phase of homologous DNA pairing and strand exchange	0.0245583	0.0990555	Mus musculus	ENSMUSG00000033970;ENSMUSG00000022881;ENSMUSG00000028884
R-MMU-2173789	TGF-beta receptor signaling activates SMADs	0.0247639	0.0990555	Mus musculus	ENSMUSG00000032966;ENSMUSG00000038400
R-MMU-73884	Base Excision Repair	0.0250418	0.100167	Mus musculus	ENSMUSG00000033970;ENSMUSG00000022881;ENSMUSG00000028884;ENSMUSG00000024742
R-MMU-211000	Gene Silencing by RNA	0.0267535	0.107014	Mus musculus	ENSMUSG00000029430;ENSMUSG00000096010;ENSMUSG00000060981;ENSMUSG00000099583;ENSMUSG00000028614;ENSMUSG00000101355;ENSMUSG00000099517;ENSMUSG00000060093;ENSMUSG00000100210;ENSMUSG00000069305;ENSMUSG00000064288;ENSMUSG00000069265;ENSMUSG00000101972;ENSMUSG00000069266;ENSMUSG00000069310;ENSMUSG00000069267;ENSMUSG00000067455;ENSMUSG00000019738;ENSMUSG00000091405;ENSMUSG00000069273;ENSMUSG00000069274;…
R-MMU-5625740	RHO GTPases activate PKNs	0.0273655	0.109462	Mus musculus	ENSMUSG00000096010;ENSMUSG00000060981;ENSMUSG00000099583;ENSMUSG00000101355;ENSMUSG00000099517;ENSMUSG00000060093;ENSMUSG00000100210;ENSMUSG00000069305;ENSMUSG00000064288;ENSMUSG00000069265;ENSMUSG00000101972;ENSMUSG00000069266;ENSMUSG00000069310;ENSMUSG00000069267;ENSMUSG00000067455;ENSMUSG00000091405;ENSMUSG00000069273;ENSMUSG00000069274;ENSMUSG00000074403
R-MMU-4419969	Depolymerisation of the Nuclear Lamina	0.0308253	0.123301	Mus musculus	ENSMUSG00000041431;ENSMUSG00000019942
R-MMU-75035	Chk1/Chk2(Cds1) mediated inactivation of Cyclin B:Cdk1 complex	0.0308253	0.123301	Mus musculus	ENSMUSG00000041431;ENSMUSG00000019942
R-MMU-5696398	Nucleotide Excision Repair	0.0312453	0.124981	Mus musculus	ENSMUSG00000033970;ENSMUSG00000025917;ENSMUSG00000027671;ENSMUSG00000019738;ENSMUSG00000022881;ENSMUSG00000028884;ENSMUSG00000034345
R-MMU-73848	Pyrimidine metabolism	0.0329883	0.131953	Mus musculus	ENSMUSG00000027203;ENSMUSG00000025574
R-MMU-380320	Recruitment of NuMA to mitotic centrosomes	0.0361032	0.144413	Mus musculus	ENSMUSG00000041431;ENSMUSG00000019942
R-MMU-68867	Assembly of the pre-replicative complex	0.0361946	0.144779	Mus musculus	ENSMUSG00000026914;ENSMUSG00000018983;ENSMUSG00000021737;ENSMUSG00000026355;ENSMUSG00000030751
R-MMU-2980766	Nuclear Envelope Breakdown	0.0365993	0.146397	Mus musculus	ENSMUSG00000021115;ENSMUSG00000041431;ENSMUSG00000028614;ENSMUSG00000019942
R-MMU-499943	Synthesis and interconversion of nucleotide di- and triphosphates	0.0391645	0.156658	Mus musculus	ENSMUSG00000020649;ENSMUSG00000030978;ENSMUSG00000037601
R-MMU-6804756	Regulation of TP53 Activity through Phosphorylation	0.0394133	0.157653	Mus musculus	ENSMUSG00000029521;ENSMUSG00000033970;ENSMUSG00000022881;ENSMUSG00000028884;ENSMUSG00000027469
R-MMU-174184	Cdc20:Phospho-APC/C mediated degradation of Cyclin A	0.0437476	0.17499	Mus musculus	ENSMUSG00000026914;ENSMUSG00000021737;ENSMUSG00000030751;ENSMUSG00000029910;ENSMUSG00000019942
R-MMU-179419	APC:Cdc20 mediated degradation of cell cycle proteins prior to satisfation of the cell cycle checkpoint	0.0457727	0.183091	Mus musculus	ENSMUSG00000026914;ENSMUSG00000021737;ENSMUSG00000030751;ENSMUSG00000029910;ENSMUSG00000019942
R-MMU-113501	Inhibition of replication initiation of damaged DNA by RB1/E2F1	0.0475998	0.189073	Mus musculus	ENSMUSG00000025395;ENSMUSG00000026134
R-MMU-171319	Telomere Extension By Telomerase	0.0482392	0.189073	Mus musculus	ENSMUSG00000031403
R-MMU-141424	Amplification of signal from the kinetochores	0.0482392	0.189073	Mus musculus	ENSMUSG00000029910
R-MMU-141444	Amplification of signal from unattached kinetochores via a MAD2 inhibitory signal	0.0482392	0.189073	Mus musculus	ENSMUSG00000029910
R-MMU-68881	Mitotic Metaphase/Anaphase Transition	0.0482392	0.189073	Mus musculus	ENSMUSG00000019773
R-MMU-190872	Transport of connexons to the plasma membrane	0.0482392	0.189073	Mus musculus	ENSMUSG00000050953
R-MMU-69304	Regulation of DNA replication	0.0521792	0.189073	Mus musculus	ENSMUSG00000026914;ENSMUSG00000018983;ENSMUSG00000021737;ENSMUSG00000026355;ENSMUSG00000030751
R-MMU-69601	Ubiquitin Mediated Degradation of Phosphorylated Cdc25A	0.0542657	0.189073	Mus musculus	ENSMUSG00000026914;ENSMUSG00000029521;ENSMUSG00000021737;ENSMUSG00000030751
R-MMU-69610	p53-Independent DNA Damage Response	0.0542657	0.189073	Mus musculus	ENSMUSG00000026914;ENSMUSG00000029521;ENSMUSG00000021737;ENSMUSG00000030751
R-MMU-69613	p53-Independent G1/S DNA damage checkpoint	0.0542657	0.189073	Mus musculus	ENSMUSG00000026914;ENSMUSG00000029521;ENSMUSG00000021737;ENSMUSG00000030751
R-MMU-5687128	MAPK6/MAPK4 signaling	0.0544253	0.189073	Mus musculus	ENSMUSG00000026914;ENSMUSG00000021737;ENSMUSG00000017724;ENSMUSG00000030751;ENSMUSG00000019942
R-MMU-69275	G2/M Transition	0.0596757	0.189073	Mus musculus	ENSMUSG00000026914;ENSMUSG00000041431;ENSMUSG00000025758;ENSMUSG00000001525;ENSMUSG00000021737;ENSMUSG00000020330;ENSMUSG00000030751;ENSMUSG00000019942;ENSMUSG00000027469
R-MMU-174113	SCF-beta-TrCP mediated degradation of Emi1	0.0600267	0.189073	Mus musculus	ENSMUSG00000026914;ENSMUSG00000019773;ENSMUSG00000021737;ENSMUSG00000030751
R-MMU-69541	Stabilization of p53	0.0600267	0.189073	Mus musculus	ENSMUSG00000026914;ENSMUSG00000029521;ENSMUSG00000021737;ENSMUSG00000030751
R-MMU-422085	Synthesis, secretion, and deacylation of Ghrelin	0.0602302	0.189073	Mus musculus	ENSMUSG00000054408;ENSMUSG00000000394
R-MMU-2173788	Downregulation of TGF-beta receptor signaling	0.0602302	0.189073	Mus musculus	ENSMUSG00000038400
R-MMU-453274	Mitotic G2-G2/M phases	0.0627018	0.189073	Mus musculus	ENSMUSG00000026914;ENSMUSG00000041431;ENSMUSG00000025758;ENSMUSG00000001525;ENSMUSG00000021737;ENSMUSG00000020330;ENSMUSG00000030751;ENSMUSG00000019942;ENSMUSG00000027469

## Sheet: Down_REACTOME
Table S5G. REACTOME enrichment analysis of down-regulated genes in aged obese mice
Pathway identifier	Pathway name	p Value	FDR	Species name	Submitted entities found
R-MMU-190371	FGFR3b ligand binding and activation	1.73139e-12	8.89936e-10	Mus musculus	ENSMUSG00000054252
R-MMU-5654227	Phospholipase C-mediated cascade; FGFR3	3.60337e-11	6.63067e-09	Mus musculus	ENSMUSG00000054252
R-MMU-190239	FGFR3 ligand binding and activation	5.18021e-11	6.63067e-09	Mus musculus	ENSMUSG00000054252
R-MMU-190372	FGFR3c ligand binding and activation	5.18021e-11	6.63067e-09	Mus musculus	ENSMUSG00000054252
R-MMU-5654710	PI-3K cascade:FGFR3	2.63564e-10	2.68835e-08	Mus musculus	ENSMUSG00000054252
R-MMU-5654704	SHC-mediated cascade:FGFR3	8.079e-10	6.86715e-08	Mus musculus	ENSMUSG00000054252
R-MMU-5654706	FRS-mediated FGFR3 signaling	1.34786e-09	9.83937e-08	Mus musculus	ENSMUSG00000054252
R-MMU-5654708	Downstream signaling of activated FGFR3	6.6086e-09	3.7669e-07	Mus musculus	ENSMUSG00000054252
R-MMU-5654732	Negative regulation of FGFR3 signaling	6.6086e-09	3.7669e-07	Mus musculus	ENSMUSG00000054252
R-MMU-1257604	PIP3 activates AKT signaling	2.07023e-07	6.21068e-06	Mus musculus	ENSMUSG00000039936;ENSMUSG00000054252;ENSMUSG00000024486;ENSMUSG00000038894;ENSMUSG00000023034;ENSMUSG00000048756
R-MMU-5654741	Signaling by FGFR3	2.2494e-07	6.29833e-06	Mus musculus	ENSMUSG00000054252
R-MMU-180292	GAB1 signalosome	2.58446e-07	6.94988e-06	Mus musculus	ENSMUSG00000039936;ENSMUSG00000054252;ENSMUSG00000024486;ENSMUSG00000038894;ENSMUSG00000023034;ENSMUSG00000048756
R-MMU-198203	PI3K/AKT activation	2.77995e-07	6.94988e-06	Mus musculus	ENSMUSG00000039936;ENSMUSG00000054252;ENSMUSG00000024486;ENSMUSG00000038894;ENSMUSG00000023034;ENSMUSG00000048756
R-MMU-2730905	Role of LAT2/NTAL/LAB on calcium mobilization	5.24128e-07	1.25791e-05	Mus musculus	ENSMUSG00000039936;ENSMUSG00000054252;ENSMUSG00000024486;ENSMUSG00000038894;ENSMUSG00000023034;ENSMUSG00000048756
R-MMU-6811558	PI5P, PP2A and IER3 Regulate PI3K/AKT Signaling	1.03835e-06	1.7652e-05	Mus musculus	ENSMUSG00000039936;ENSMUSG00000054252;ENSMUSG00000024486;ENSMUSG00000038894
R-MMU-199418	Negative regulation of the PI3K/AKT network	1.63001e-06	2.11902e-05	Mus musculus	ENSMUSG00000039936;ENSMUSG00000054252;ENSMUSG00000024486;ENSMUSG00000038894
R-MMU-1168372	Downstream signaling events of B Cell Receptor (BCR)	8.30877e-06	0.000108014	Mus musculus	ENSMUSG00000039936;ENSMUSG00000054252;ENSMUSG00000024486;ENSMUSG00000038894;ENSMUSG00000023034;ENSMUSG00000021025;ENSMUSG00000048756
R-MMU-109704	PI3K Cascade	1.10307e-05	0.000132368	Mus musculus	ENSMUSG00000054252;ENSMUSG00000038894
R-MMU-983705	Signaling by the B Cell Receptor (BCR)	1.32389e-05	0.000158866	Mus musculus	ENSMUSG00000039936;ENSMUSG00000054252;ENSMUSG00000024486;ENSMUSG00000038894;ENSMUSG00000023034;ENSMUSG00000021025;ENSMUSG00000048756;ENSMUSG00000042644
R-MMU-2454202	Fc epsilon receptor (FCERI) signaling	8.96705e-05	0.00107605	Mus musculus	ENSMUSG00000039936;ENSMUSG00000052684;ENSMUSG00000054252;ENSMUSG00000024486;ENSMUSG00000021250;ENSMUSG00000004952;ENSMUSG00000038894;ENSMUSG00000023034;ENSMUSG00000021025;ENSMUSG00000048756;ENSMUSG00000034765
R-MMU-190236	Signaling by FGFR	0.000127819	0.00140601	Mus musculus	ENSMUSG00000054252
R-MMU-983189	Kinesins	0.000193742	0.00213116	Mus musculus	ENSMUSG00000021288
R-MMU-5683057	MAPK family signaling cascades	0.000211748	0.00232923	Mus musculus	ENSMUSG00000005483;ENSMUSG00000054252;ENSMUSG00000024486;ENSMUSG00000004952;ENSMUSG00000038894;ENSMUSG00000048756;ENSMUSG00000034765
R-MMU-2871796	FCERI mediated MAPK activation	0.000233401	0.00256741	Mus musculus	ENSMUSG00000052684;ENSMUSG00000054252;ENSMUSG00000024486;ENSMUSG00000021250;ENSMUSG00000004952;ENSMUSG00000038894;ENSMUSG00000034765
R-MMU-5625970	RHO GTPases activate KTN1	0.000257822	0.00257822	Mus musculus	ENSMUSG00000021288
R-MMU-912526	Interleukin receptor SHC signaling	0.000304194	0.00304194	Mus musculus	ENSMUSG00000039936;ENSMUSG00000054252;ENSMUSG00000024486;ENSMUSG00000004952;ENSMUSG00000038894;ENSMUSG00000034765
R-MMU-177929	Signaling by EGFR	0.000353689	0.00348581	Mus musculus	ENSMUSG00000039936;ENSMUSG00000054252;ENSMUSG00000024486;ENSMUSG00000037211;ENSMUSG00000004952;ENSMUSG00000038894;ENSMUSG00000023034;ENSMUSG00000048756;ENSMUSG00000034765
R-MMU-451927	Interleukin-2 signaling	0.000382132	0.00348581	Mus musculus	ENSMUSG00000039936;ENSMUSG00000054252;ENSMUSG00000024486;ENSMUSG00000004952;ENSMUSG00000038894;ENSMUSG00000034765
R-MMU-6804115	TP53 regulates transcription of additional cell cycle genes whose exact role in the p53 pathway remain uncertain	0.000387312	0.00348581	Mus musculus	ENSMUSG00000028680;ENSMUSG00000020423;ENSMUSG00000021701
R-MMU-1433557	Signaling by SCF-KIT	0.000447196	0.00402476	Mus musculus	ENSMUSG00000039936;ENSMUSG00000054252;ENSMUSG00000024486;ENSMUSG00000004952;ENSMUSG00000038894;ENSMUSG00000023034;ENSMUSG00000048756;ENSMUSG00000034765
R-MMU-8853659	RET signaling	0.000447801	0.00403021	Mus musculus	ENSMUSG00000039936;ENSMUSG00000054252;ENSMUSG00000024486;ENSMUSG00000004952;ENSMUSG00000038894;ENSMUSG00000034765
R-MMU-512988	Interleukin-3, 5 and GM-CSF signaling	0.000572981	0.00425683	Mus musculus	ENSMUSG00000039936;ENSMUSG00000054252;ENSMUSG00000024486;ENSMUSG00000004952;ENSMUSG00000038894;ENSMUSG00000034765
R-MMU-112412	SOS-mediated signalling	0.000709472	0.00425683	Mus musculus	ENSMUSG00000054252;ENSMUSG00000024486;ENSMUSG00000004952;ENSMUSG00000038894;ENSMUSG00000034765
R-MMU-5673001	RAF/MAP kinase cascade	0.000709472	0.00425683	Mus musculus	ENSMUSG00000054252;ENSMUSG00000024486;ENSMUSG00000004952;ENSMUSG00000038894;ENSMUSG00000034765
R-MMU-187706	Signalling to p38 via RIT and RIN	0.000709472	0.00425683	Mus musculus	ENSMUSG00000054252;ENSMUSG00000024486;ENSMUSG00000004952;ENSMUSG00000038894;ENSMUSG00000034765
R-MMU-179812	GRB2 events in EGFR signaling	0.000709472	0.00425683	Mus musculus	ENSMUSG00000054252;ENSMUSG00000024486;ENSMUSG00000004952;ENSMUSG00000038894;ENSMUSG00000034765
R-MMU-180336	SHC1 events in EGFR signaling	0.000709472	0.00425683	Mus musculus	ENSMUSG00000054252;ENSMUSG00000024486;ENSMUSG00000004952;ENSMUSG00000038894;ENSMUSG00000034765
R-MMU-186797	Signaling by PDGF	0.000716231	0.00426839	Mus musculus	ENSMUSG00000040152;ENSMUSG00000039936;ENSMUSG00000054252;ENSMUSG00000024486;ENSMUSG00000004952;ENSMUSG00000038894;ENSMUSG00000023034;ENSMUSG00000048756;ENSMUSG00000034765
R-MMU-186763	Downstream signal transduction	0.000806926	0.00426839	Mus musculus	ENSMUSG00000039936;ENSMUSG00000054252;ENSMUSG00000024486;ENSMUSG00000004952;ENSMUSG00000038894;ENSMUSG00000023034;ENSMUSG00000048756;ENSMUSG00000034765
R-MMU-170984	ARMS-mediated activation	0.000828055	0.00426839	Mus musculus	ENSMUSG00000054252;ENSMUSG00000024486;ENSMUSG00000004952;ENSMUSG00000038894;ENSMUSG00000034765
R-MMU-5684996	MAPK1/MAPK3 signaling	0.000828055	0.00426839	Mus musculus	ENSMUSG00000054252;ENSMUSG00000024486;ENSMUSG00000004952;ENSMUSG00000038894;ENSMUSG00000034765
R-MMU-167044	Signalling to RAS	0.000853679	0.00426839	Mus musculus	ENSMUSG00000054252;ENSMUSG00000024486;ENSMUSG00000004952;ENSMUSG00000038894;ENSMUSG00000034765
R-MMU-2424491	DAP12 signaling	0.000871344	0.00435672	Mus musculus	ENSMUSG00000039936;ENSMUSG00000054252;ENSMUSG00000024486;ENSMUSG00000004952;ENSMUSG00000038894;ENSMUSG00000023034;ENSMUSG00000048756;ENSMUSG00000034765
R-MMU-2586552	Signaling by Leptin	0.000934608	0.00467304	Mus musculus	ENSMUSG00000054252;ENSMUSG00000024486;ENSMUSG00000004952;ENSMUSG00000038894;ENSMUSG00000034765
R-MMU-170968	Frs2-mediated activation	0.000934608	0.00467304	Mus musculus	ENSMUSG00000054252;ENSMUSG00000024486;ENSMUSG00000004952;ENSMUSG00000038894;ENSMUSG00000034765
R-MMU-169893	Prolonged ERK activation events	0.00102192	0.00510959	Mus musculus	ENSMUSG00000054252;ENSMUSG00000024486;ENSMUSG00000004952;ENSMUSG00000038894;ENSMUSG00000034765
R-MMU-5218921	VEGFR2 mediated cell proliferation	0.00105251	0.00526253	Mus musculus	ENSMUSG00000054252;ENSMUSG00000024486;ENSMUSG00000004952;ENSMUSG00000038894;ENSMUSG00000034765
R-MMU-187687	Signalling to ERKs	0.00121726	0.00608629	Mus musculus	ENSMUSG00000054252;ENSMUSG00000024486;ENSMUSG00000004952;ENSMUSG00000038894;ENSMUSG00000034765
R-MMU-187037	NGF signalling via TRKA from the plasma membrane	0.00132565	0.00662826	Mus musculus	ENSMUSG00000039936;ENSMUSG00000054252;ENSMUSG00000024486;ENSMUSG00000004952;ENSMUSG00000038894;ENSMUSG00000023034;ENSMUSG00000048756;ENSMUSG00000034765
R-MMU-2172127	DAP12 interactions	0.00156408	0.00782038	Mus musculus	ENSMUSG00000039936;ENSMUSG00000054252;ENSMUSG00000024486;ENSMUSG00000004952;ENSMUSG00000038894;ENSMUSG00000023034;ENSMUSG00000048756;ENSMUSG00000034765
R-MMU-375165	NCAM signaling for neurite out-growth	0.00210884	0.0105442	Mus musculus	ENSMUSG00000054252;ENSMUSG00000024486;ENSMUSG00000004952;ENSMUSG00000038894;ENSMUSG00000034765
R-MMU-6791312	TP53 Regulates Transcription of Cell Cycle Genes	0.00299279	0.0149639	Mus musculus	ENSMUSG00000028680;ENSMUSG00000020423;ENSMUSG00000021701
R-MMU-1989781	PPARA activates gene expression	0.00328035	0.0164018	Mus musculus	ENSMUSG00000022383
R-MMU-1368110	Bmal1:Clock,Npas2 activates circadian gene expression	0.00330696	0.0164546	Mus musculus	ENSMUSG00000022383;ENSMUSG00000020893
R-MMU-1368108	BMAL1:CLOCK,NPAS2 activates circadian gene expression	0.00364287	0.0164546	Mus musculus	ENSMUSG00000022383;ENSMUSG00000020893
R-MMU-4420097	VEGFA-VEGFR2 Pathway	0.00366218	0.0164546	Mus musculus	ENSMUSG00000054252;ENSMUSG00000024486;ENSMUSG00000004952;ENSMUSG00000038894;ENSMUSG00000022610;ENSMUSG00000034765
R-MMU-112399	IRS-mediated signalling	0.0037443	0.0164546	Mus musculus	ENSMUSG00000054252;ENSMUSG00000024486;ENSMUSG00000004952;ENSMUSG00000038894;ENSMUSG00000034765
R-MMU-74751	Insulin receptor signalling cascade	0.00411364	0.0164546	Mus musculus	ENSMUSG00000054252;ENSMUSG00000024486;ENSMUSG00000004952;ENSMUSG00000038894;ENSMUSG00000034765
R-MMU-2428928	IRS-related events triggered by IGF1R	0.00411364	0.0164546	Mus musculus	ENSMUSG00000054252;ENSMUSG00000024486;ENSMUSG00000004952;ENSMUSG00000038894;ENSMUSG00000034765
R-MMU-2428924	IGF1R signaling cascade	0.00411364	0.0164546	Mus musculus	ENSMUSG00000054252;ENSMUSG00000024486;ENSMUSG00000004952;ENSMUSG00000038894;ENSMUSG00000034765
R-MMU-2404192	Signaling by Type 1 Insulin-like Growth Factor 1 Receptor (IGF1R)	0.00430914	0.0172365	Mus musculus	ENSMUSG00000054252;ENSMUSG00000024486;ENSMUSG00000004952;ENSMUSG00000038894;ENSMUSG00000034765
R-MMU-194138	Signaling by VEGF	0.00446746	0.0178699	Mus musculus	ENSMUSG00000054252;ENSMUSG00000024486;ENSMUSG00000004952;ENSMUSG00000038894;ENSMUSG00000022610;ENSMUSG00000034765
R-MMU-1280218	Adaptive Immune System	0.00454173	0.0181669	Mus musculus	ENSMUSG00000039936;ENSMUSG00000038175;ENSMUSG00000054252;ENSMUSG00000015127;ENSMUSG00000024486;ENSMUSG00000038894;ENSMUSG00000023034;ENSMUSG00000021288;ENSMUSG00000021025;ENSMUSG00000048756;ENSMUSG00000039911;ENSMUSG00000042644
R-MMU-6811434	COPI-dependent Golgi-to-ER retrograde traffic	0.00565176	0.022607	Mus musculus	ENSMUSG00000021288
R-MMU-383280	Nuclear Receptor transcription pathway	0.00676162	0.0270465	Mus musculus	ENSMUSG00000026826;ENSMUSG00000028341;ENSMUSG00000022383;ENSMUSG00000023034;ENSMUSG00000001288
R-MMU-74752	Signaling by Insulin receptor	0.00793083	0.0317233	Mus musculus	ENSMUSG00000054252;ENSMUSG00000024486;ENSMUSG00000004952;ENSMUSG00000038894;ENSMUSG00000034765
R-MMU-166520	Signalling by NGF	0.00957226	0.0382891	Mus musculus	ENSMUSG00000039936;ENSMUSG00000054252;ENSMUSG00000024486;ENSMUSG00000004952;ENSMUSG00000038894;ENSMUSG00000023034;ENSMUSG00000021025;ENSMUSG00000048756;ENSMUSG00000034765
R-MMU-198693	AKT phosphorylates targets in the nucleus	0.0101742	0.0406967	Mus musculus	ENSMUSG00000023034;ENSMUSG00000048756
R-MMU-400253	Circadian Clock	0.0109926	0.0439706	Mus musculus	ENSMUSG00000022383;ENSMUSG00000020893
R-MMU-265473	Trafficking of dietary sterols	0.0124248	0.0496991	Mus musculus	ENSMUSG00000040505;ENSMUSG00000024254
R-MMU-508751	Circadian Clock	0.0124986	0.0499942	Mus musculus	ENSMUSG00000022383;ENSMUSG00000020893
R-MMU-1266738	Developmental Biology	0.0176659	0.0706636	Mus musculus	ENSMUSG00000037868;ENSMUSG00000028064;ENSMUSG00000039936;ENSMUSG00000003032;ENSMUSG00000052684;ENSMUSG00000054252;ENSMUSG00000024486;ENSMUSG00000004952;ENSMUSG00000029556;ENSMUSG00000022610;ENSMUSG00000048756;ENSMUSG00000001288;ENSMUSG00000038692;ENSMUSG00000038894;ENSMUSG00000031217;ENSMUSG00000034765
R-MMU-422475	Axon guidance	0.0187218	0.0748873	Mus musculus	ENSMUSG00000028064;ENSMUSG00000039936;ENSMUSG00000054252;ENSMUSG00000024486;ENSMUSG00000004952;ENSMUSG00000031217;ENSMUSG00000038894;ENSMUSG00000034765
R-MMU-449147	Signaling by Interleukins	0.0231926	0.0927705	Mus musculus	ENSMUSG00000039936;ENSMUSG00000054252;ENSMUSG00000024486;ENSMUSG00000004952;ENSMUSG00000038894;ENSMUSG00000034765
R-MMU-983231	Factors involved in megakaryocyte development and platelet production	0.0276163	0.110465	Mus musculus	ENSMUSG00000005836;ENSMUSG00000021288
R-MMU-8856688	Golgi-to-ER retrograde transport	0.0281347	0.112539	Mus musculus	ENSMUSG00000021288
R-MMU-2559580	Oxidative Stress Induced Senescence	0.0395113	0.118534	Mus musculus	ENSMUSG00000052684;ENSMUSG00000021250;ENSMUSG00000039989;ENSMUSG00000025578
R-MMU-881907	Gastrin-CREB signalling pathway via PKC and MAPK	0.0404621	0.121386	Mus musculus	ENSMUSG00000054252;ENSMUSG00000024486;ENSMUSG00000004952;ENSMUSG00000038894;ENSMUSG00000042644;ENSMUSG00000034765
R-MMU-450341	Activation of the AP-1 family of transcription factors	0.0406966	0.12209	Mus musculus	ENSMUSG00000052684;ENSMUSG00000021250
R-MMU-5619507	Activation of HOX genes during differentiation	0.0408838	0.122651	Mus musculus	ENSMUSG00000037868;ENSMUSG00000052684;ENSMUSG00000038692;ENSMUSG00000001288
R-MMU-5617472	Activation of anterior HOX genes in hindbrain development during early embryogenesis	0.0408838	0.122651	Mus musculus	ENSMUSG00000037868;ENSMUSG00000052684;ENSMUSG00000038692;ENSMUSG00000001288

## Sheet: IPA_Canonical pathway
Table S5H. IPA canonical pathway analysis of differentially expressed genes in aged obese mice
Ingenuity Canonical Pathways	-log(p-value)	Molecules
NRF2-mediated Oxidative Stress Response	5.43	MGST1,PRDX1,JUNB,DNAJA1,FGFR3,FOS,JUN,SCARB1,GPX2,FOSL1,IRS2,JUND,PIK3CD,DNAJB1,GSTO2,ACTA1
ATM Signaling	5.15	NFKBIA,JUN,SMC2,H2AFX,HIST1H4J,MAPK12,CBX5,CDK1,CHEK2,CCNB1
Cell Cycle Control of Chromosomal Replication	4.89	MCM6,PRIM1,TOP2A,PRIM2,DBF4,CHEK2,RPA2
Mitotic Roles of Polo-Like Kinase	4.13	PLK4,PLK3,PLK2,FBXO5,CDK1,KIF11,CHEK2,CCNB1
EGF Signaling	4.04	FGFR3,FOS,JUN,ITPR3,SRF,PIK3CD,IRS2,MAPK12
Pyrimidine Deoxyribonucleotides De Novo Biosynthesis I	3.99	NME1,DUT,RRM2,PCK1,RRM1
tRNA Charging	3.81	NARS,WARS,RARS,HARS,TARS,FARSB
Superpathway of Citrulline Metabolism	3.78	OTC,ALDH18A1,ARG2,NOS2
Hereditary Breast Cancer Signaling	3.65	POLR2I,FGFR3,FANCB,RFC4,H2AFX,PIK3CD,IRS2,CDK1,CHEK2,CCNB1,RFC3
CD40 Signaling	3.62	FGFR3,FOS,NFKBIA,JUN,TNFAIP3,PIK3CD,IRS2,MAPK12
LPS-stimulated MAPK Signaling	3.33	FGFR3,FOS,NFKBIA,JUN,SRF,PIK3CD,IRS2,MAPK12
UVB-Induced MAPK Signaling	3.32	FGFR3,FOS,JUN,RPS6KA3,PIK3CD,IRS2,MAPK12
Citrulline Biosynthesis	3.31	OTC,ALDH18A1,ARG2
IL-17A Signaling in Fibroblasts	3.1	FOS,NFKBIA,JUN,NFKBIZ,MAPK12
Sumoylation Pathway	3.01	FOS,NFKBIA,JUN,RFC4,RAN,CBX4,MAPK12,RFC3
LXR/RXR Activation	2.96	ABCG8,SCD,ABCG5,LYZ,TF,MYLIP,ARG2,NOS2,ABCA1
GDNF Family Ligand-Receptor Interactions	2.95	FGFR3,FOS,JUN,ITPR3,PIK3CD,IRS2,MAPK12
MIF Regulation of Innate Immunity	2.78	FOS,NFKBIA,JUN,MAPK12,NOS2
IGF-1 Signaling	2.73	FGFR3,FOS,JUN,FOXO3,SRF,PIK3CD,IRS2,CYR61
PEDF Signaling	2.7	FGFR3,NFKBIA,SRF,PIK3CD,IRS2,MAPK12,HNF1A
iNOS Signaling	2.64	FOS,NFKBIA,JUN,MAPK12,NOS2
p53 Signaling	2.61	FGFR3,JUN,THBS1,PIK3CD,IRS2,SERPINB5,BIRC5,CHEK2
Production of Nitric Oxide and Reactive Oxygen Species in Macrophages	2.56	PPARA,FGFR3,FOS,LYZ,NFKBIA,JUN,ARG2,PIK3CD,IRS2,MAPK12,NOS2
Role of IL-17A in Arthritis	2.54	FGFR3,NFKBIA,PIK3CD,IRS2,MAPK12,NOS2
TNFR2 Signaling	2.51	FOS,NFKBIA,JUN,TNFAIP3
HIF1α Signaling	2.51	SLC2A5,FGFR3,JUN,COPS5,PIK3CD,IRS2,MAPK12,NOS2
Glucocorticoid Receptor Signaling	2.48	POLR2I,FGFR3,FOS,BGLAP,NFKBIA,JUN,DUSP1,FOXO3,GTF2H5,PIK3CD,IRS2,PCK1,NOS2,MAPK12
TNFR1 Signaling	2.44	MAP4K2,FOS,NFKBIA,JUN,TNFAIP3
Renin-Angiotensin Signaling	2.4	FGFR3,FOS,JUN,ITPR3,PIK3CD,IRS2,MAPK12,ACE
dTMP De Novo Biosynthesis	2.37	DHFR,SHMT2
Mismatch Repair in Eukaryotes	2.37	RFC4,FEN1,RFC3
Role of Tissue Factor in Cancer	2.35	FGFR3,EGR1,RPS6KA3,HBEGF,PIK3CD,IRS2,MAPK12,CYR61
Toll-like Receptor Signaling	2.32	PPARA,FOS,NFKBIA,JUN,TNFAIP3,MAPK12
ErbB Signaling	2.32	FGFR3,FOS,JUN,HBEGF,PIK3CD,IRS2,MAPK12
Neurotrophin/TRK Signaling	2.27	FGFR3,FOS,JUN,SPRY1,PIK3CD,IRS2
RANK Signaling in Osteoclasts	2.25	FGFR3,FOS,NFKBIA,JUN,PIK3CD,IRS2,MAPK12
IL-6 Signaling	2.25	FGFR3,FOS,NFKBIA,JUN,SRF,PIK3CD,IRS2,MAPK12
Angiopoietin Signaling	2.24	FGFR3,TNIP1,NFKBIA,PIK3CD,IRS2,BIRC5
PI3K Signaling in B Lymphocytes	2.23	FOS,ATF3,NFKBIA,JUN,FOXO3,ITPR3,PIK3CD,IRS2
UVA-Induced MAPK Signaling	2.23	FGFR3,FOS,JUN,RPS6KA3,PIK3CD,IRS2,MAPK12
Role of CHK Proteins in Cell Cycle Checkpoint Control	2.22	RFC4,CDK1,E2F2,CHEK2,RFC3
Urea Cycle	2.2	OTC,ARG2
Erythropoietin Signaling	2.18	FGFR3,FOS,NFKBIA,JUN,PIK3CD,IRS2
SAPK/JNK Signaling	2.18	MAP4K2,FGFR3,JUN,PIK3CD,IRS2,MAP4K5,MAPK12
CD28 Signaling in T Helper Cells	2.17	FGFR3,FOS,NFKBIA,JUN,ITPR3,PIK3CD,IRS2,MAPK12
Mouse Embryonic Stem Cell Pluripotency	2.14	FGFR3,ID1,PIK3CD,IRS2,MAPK12,ID3,HNF1A
RAR Activation	2.13	FOS,TNIP1,JUN,DUSP1,SMAD6,SMAD7,GTF2H5,PIK3CD,MAPK12,RARG
Growth Hormone Signaling	2.13	FGFR3,FOS,RPS6KA3,SRF,PIK3CD,IRS2
MSP-RON Signaling Pathway	2.09	FGFR3,PIK3CD,IRS2,NOS2,ACTA1
Granzyme A Signaling	2.09	NME1,Hist1h1e,HIST1H1D
April Mediated Signaling	2.08	FOS,NFKBIA,JUN,MAPK12
JAK/Stat Signaling	2.08	FGFR3,FOS,JUN,CISH,PIK3CD,IRS2
Superpathway of Serine and Glycine Biosynthesis I	2.06	PSAT1,SHMT2
IL-17 Signaling	2.03	FGFR3,JUN,PIK3CD,IRS2,MAPK12,NOS2
Corticotropin Releasing Hormone Signaling	2.03	FOS,JUN,ITPR3,NR4A1,JUND,MAPK12,NOS2
B Cell Activating Factor Signaling	2.01	FOS,NFKBIA,JUN,MAPK12
Neuroprotective Role of THOP1 in Alzheimer's Disease	2.01	NTS,TAC1,IDE,ACE
Aryl Hydrocarbon Receptor Signaling	2	FOS,MGST1,JUN,ALDH18A1,DHFR,GSTO2,RARG,CHEK2
TGF-β Signaling	1.99	FOS,JUN,SMAD6,SMAD7,MAPK12,PMEPA1
