# Supplementary material for: Transcriptome and DNA Methylome Analysis in a Mouse Model of Diet-Induced Obesity Predicts Increased Risk of Colorectal Cancer
Source: Cell Rep. Author manuscript; Available in PMC 2018 Feb 1. (PMC5793878; doi:10.1016/j.celrep.2017.12.071)
Supplement: 7 [file NIHMS937389-supplement-7.xlsx]

## Sheet: Sheet1
Table S6. Non-significant expression changes of cell type specific marker genes comparing the three experimental groups.
			Young mice												Aged mice
Cell type	gene symbol	Entrez ID	HF vs LF				HF-LF vs LF				HF-LF vs HF				HF vs LF				HF-LF vs LF				HF-LF vs HF
			log2(FC)	p-value	padj		log2(FC)	p-value	padj		log2(FC)	p-value	padj		log2(FC)	p-value	padj		log2(FC)	p-value	padj		log2(FC)	p-value	padj
Goblet cell-specific	Muc2	17831	0.13453	0.427045	0.843835		0.197799	0.24288	0.591025		0.0632688	0.708738	0.916509		-0.0339393	0.829185	0.904011		0.142491	0.348753	0.896		-0.17643	0.262057	0.685483
Enteroendocrine cell-specific	Chga	12652	0.139843	0.584235	0.910338		-0.0127933	0.960075	0.986966		-0.152636	0.550155	0.845754		-0.0178229	0.907556	0.947561		-0.118852	0.421649	0.909134		0.101029	0.510378	0.826215
Enterocyte-specific	Sis	69983	0.390885	0.0617921	0.469938		0.712888	0.000641526	0.0201055		0.322003	0.122122	0.493379		0.109405	0.470559	0.653894		-0.0897266	0.538713	0.924729		0.199131	0.189027	0.625319
Stem cell-specific	Lgr5	14160	0.0426716	0.781014	0.962011		-0.100237	0.513744	0.792618		-0.142908	0.351215	0.740193		-0.0319553	0.828243	0.90354		0.0816603	0.563184	0.930171		-0.113616	0.440003	0.787516
Stem cell-specific	Ascl2	17173	0.0422904	0.80057	0.967641		-0.14151	0.398693	0.717151		-0.1838	0.271243	0.673593		-0.11939	0.488958	0.668861		0.0407089	0.811485	0.972938		-0.160099	0.353356	0.744627
